# Supplementary material for: A Diversity of Conserved and Novel Ovarian MicroRNAs in the Speckled Wood (Pararge aegeria)
Source: PLoS One. 2015 Nov 10;10(11):e0142243. doi: 10.1371/journal.pone.0142243 (PMC4640560; doi:10.1371/journal.pone.0142243)
Supplement: S1 Table — (XLSX) [file pone.0142243.s002.xlsx]

## Sheet: Sheet1
Contig ID	Length	FPKM		BLASTn (Carter)			BLASTn (NCBI)			tBLASTn (Ovary/Egg)			BLAST2GO
		Belgium	Corsica	Top BLASTn hit	ID	E-value	Accession	Top BLASTn hit	E-value	Accession	Top BLASTn hit	E-value	BLASTx	E-value	Mean similarity	#GOs	GOs
c10000_g2_i1	1116	4.53	3.95	PaContig5631	Methionine-R-sulfoxide reductase B1 (PACG5631)	0	ref|XM_004924603.1|	PREDICTED: Bombyx mori methionine-R-sulfoxide reductase B1-like	7e-38	-	-	-	methionine-r-sulfoxide reductase b1-like isoform x1	5.42566e-30	0.8575	10	F:ATPase activity; P:small molecule metabolic process; P:biological_process; F:oxidoreductase activity; F:ion binding; P:nucleobase-containing compound catabolic process; F:helicase activity; F:molecular_function; P:response to stress
c10000_g2_i2	1678	41.79	31.22	PaContig5631	Methionine-R-sulfoxide reductase B1 (PACG5631)	0	-	-	-	-	-	-	selenoprotein isoform h	3.90937e-103	0.831	15	F:ATPase activity; P:biological_process; P:cytoskeleton organization; P:locomotion; P:protein complex assembly; P:cell morphogenesis; F:ion binding; P:anatomical structure development; P:cellular protein modification process; F:helicase activity; F:molecular_function; P:response to stress; P:small molecule metabolic process; F:oxidoreductase activity; P:nucleobase-containing compound catabolic pr…
c10003_g1_i1	525	3.27	7.89	PaContig2165	R3H and coiled-coil domain-containing protein 1 (PACG2165)	0	-	-	-	-	-	-	r3h and coiled-coil domain-containing protein 1	3.05123e-28	0.666	3	P:biological_process; F:ion binding; F:molecular_function
c10003_g1_i2	486	5.69	0	PaContig2165	R3H and coiled-coil domain-containing protein 1 (PACG2165)	0	-	-	-	-	-	-	r3h and coiled-coil domain-containing protein 1	1.97365e-28	0.663	3	P:biological_process; F:ion binding; F:molecular_function
c10011_g1_i1	825	13.92	18.37	PaContig9472	hypothetical protein AaeL (PACG9472)	0	-	-	-	-	-	-	hypothetical protein KGM_09242	1.70871e-88	0.79	1	F:molecular_function
c10018_g1_i1	844	50.99	48.94	PaContig23719	Uncharacterized protein PACG23719 (PACG23719)	0	ref|XM_004930999.1|	PREDICTED: Bombyx mori TATA box-binding protein-like protein	5e-19	-	-	-	-	-	-	-	-
c10026_g1_i1	2811	181.98	176.62	PaContig23235	tetratricopeptide repeat protein (PACG23235)	0	ref|XM_011078929.1|	PREDICTED: Sesamum indicum peptidyl-prolyl cis-trans isomerase	7e-18	-	-	-	peptidyl-prolyl cis-trans isomerase 5	4.47502e-152	0.8215	3	P:cellular protein modification process; P:protein folding; F:isomerase activity
c10037_g1_i1	839	0.92	1.88	-	-	-	gb|CP009046.1|	Staphylococcus epidermidis strain SEI, complete genome	3e-07	-	-	-	multidrug resistance protein 1a	2.64034e-142	0.757	6	F:ATPase activity; P:small molecule metabolic process; P:transmembrane transport; F:transmembrane transporter activity; F:ion binding; P:nucleobase-containing compound catabolic process; C:cellular_component; P:transport
c10043_g1_i1	1220	28.56	14.94	PaContig7967	wings up A (wupA)	0	dbj|AK402263.1|	Papilio polytes mRNA for troponin I, complete cds, sequence id:	0	FBgn0004028	wupA	6e-51	troponin i	4.47652e-83	0.947	1	C:cytoskeleton; C:cytoplasm; C:protein complex
c10043_g1_i2	1238	24.66	18.31	PaContig7967	wings up A (wupA)	0	dbj|AK402263.1|	Papilio polytes mRNA for troponin I, complete cds, sequence id:	0	FBgn0004028	wupA	1e-48	troponin i	2.42322e-95	0.9485	1	C:cytoskeleton; C:cytoplasm; C:protein complex
c10048_g1_i1	819	3.51	4.01	PaContig14315	Dedicator of cytokinesis protein 1 (DOCK180)	2e-117	-	-	-	-	-	-	dedicator of cytokinesis protein partial	9.20449e-99	0.566	3	P:small molecule metabolic process; P:signal transduction; P:nucleobase-containing compound catabolic process; F:molecular_function
c10053_g2_i1	1480	61.9	54.95	PaContig8009	glutaredoxin (PACG8009)	0	-	-	-	-	-	-	thioredoxin domain-containing protein 17-like	1.41248e-64	0.6895	1	P:pigmentation; P:biosynthetic process
c10054_g1_i1	1486	48.52	59.6	PaContig8912	U3 small nucleolar RNA-interacting protein 2 (PACG8912)	0	emb|FP102340.5|	H.melpomene DNA sequence from clone AEHM-31B4, complete sequence	0	-	-	-	u3 small nucleolar rna-interacting protein partial	0	0.9045	1	F:molecular_function
c10059_g1_i1	645	5.71	3.28	PaContig18368	microsomal glutathione S-transferase 1 (PACG18368)	0	-	-	-	-	-	-	microsomal glutathione s-transferase-like	6.43168e-78	0.765	2	P:biological_process; F:molecular_function
c10059_g1_i2	634	6.18	7.23	PaContig18368	microsomal glutathione S-transferase 1 (PACG18368)	0	-	-	-	-	-	-	microsomal glutathione s-transferase-like	5.73397e-78	0.7725	2	P:biological_process; F:molecular_function
c10068_g1_i1	972	33.61	26.09	PaContig12624	CG8359 (PACG12624)	0	-	-	-	-	-	-	hypothetical protein KGM_15658	2.24469e-103	0.503	1	F:DNA binding
c10076_g1_i1	815	1540	1375.61	PaContig23418	60S ribosomal protein L13a (PACG23418)	0	gb|JF265040.1|	Heliconius melpomene cythera ribosomal protein L13A (RpL13A)	0	-	-	-	ribosomal protein l13a	1.95253e-127	0.949	4	F:structural constituent of ribosome; C:ribosome; P:translation
c10083_g1_i1	1019	77.81	76.28	PaContig8614	Nascent polypeptide-associated complex protein (PACG8614)	0	ref|XM_003695738.1|	PREDICTED: Apis florea huntingtin-interacting protein K-like	5e-19	-	-	-	huntingtin-interacting protein k	9.79246e-70	0.841	2	C:cellular_component; P:transport
c10086_g1_i1	1517	23.31	22.02	PaContig8025	Phosphatidylinositol N-acetylglucosaminyltransferase subunit Q (PACG8025)	0	-	-	-	-	-	-	phosphatidylinositol n-acetylglucosaminyltransferase subunit q	3.76673e-143	0.5965	3	F:molecular_function
c10087_g1_i1	685	43.46	45.79	PaContig5920	LSM1-like protein (PACG5920)	0	-	-	-	-	-	-	u6 snrna-associated sm-like protein lsm1	2.63295e-87	0.918	0	-
c10091_g1_i1	313	2.05	1.36	-	-	-	gb|AC239118.1|	Bicyclus anynana clone BA_Ba39L19, complete sequence	2e-09	-	-	-	-	-	-	-	-
c10096_g1_i1	1581	5.72	1.32	-	-	-	gb|APGK01029113.1|	Dendroctonus ponderosae Seq01029123, whole genome shotgun sequence	9e-17	-	-	-	cytochrome p450	0	0.6495	4	F:oxidoreductase activity; F:ion binding; C:organelle
c10104_g1_i1	1449	36.06	35.36	PaContig266	Uncharacterized protein PACG266 (PACG266)	0	-	-	-	-	-	-	enhancer of mrna-decapping protein 4	1.20514e-59	0.681	7	P:biological_process; C:cytoplasm; P:nucleobase-containing compound catabolic process; C:cytosol; C:organelle; C:nucleolus; C:cellular_component; F:molecular_function
c10107_g1_i1	854	26.33	37.64	PaContig9143	Peptidyl-tRNA hydrolase 2 (PTH 2)	0	-	-	-	-	-	-	peptidyl-trna hydrolase mitochondrial isoform x2	2.20125e-76	0.72	3	P:biological_process; F:molecular_function
c10109_g1_i1	1609	186.02	141.9	PaContig8106	Heat Shock Protein 21.4 (Hsp21.4)	0	gb|KM923788.1|	Bicyclus anynana hsp20/alpha crystallin family protein mRNA,	0	-	-	-	heat shock protein	2.81217e-119	0.9355	4	F:lyase activity; F:ion binding; P:cellular amino acid metabolic process; P:response to stress
c10112_g1_i1	1250	1666.42	1548.39	PaContig20733	Translationally controlled tumor protein (Tctp)	0	gb|KF562155.1|	Spodoptera frugiperda translationally controlled tumor protein	9e-156	FBgn0037874	Tctp	6e-95	translationally controlled tumor protein	4.76788e-108	0.9365	1	C:cytoplasm
c10122_g1_i1	843	23.8	9.89	PaContig22091	THO complex (PACG22091)	0	-	-	-	-	-	-	tho complex subunit 7 homolog	7.61735e-114	0.803	2	C:nucleus; C:protein complex; P:mRNA processing
c10122_g1_i2	800	10.9	75.63	PaContig22091	THO complex (PACG22091)	0	-	-	-	-	-	-	tho complex subunit 7 homolog	4.6583e-114	0.814	2	C:nucleus; C:protein complex; P:mRNA processing
c10125_g1_i1	1396	25.88	26.62	PaContig13678	Uncharacterized protein PACG13678 (PACG13678)	0	ref|XM_307871.1|	Anopheles gambiae str. PEST AGAP009453-PA (GPRMTH3) mRNA, complete	4e-65	-	-	-	probable g-protein coupled receptor mth-like 1-like	5.59686e-121	0.741	6	P:transmembrane transport; F:transmembrane transporter activity; P:signal transduction; F:ion binding; C:cellular_component; F:signal transducer activity
c10127_g1_i1	389	18.81	13.41	PaContig1424	R2D2 protein (PACG1424)	0	-	-	-	-	-	-	r2d2 protein	1.26964e-25	0.81	0	-
c10135_g1_i1	824	96.83	105.68	PaContig6295	Density-regulated protein (PACG6295)	0	-	-	-	-	-	-	density-regulated protein	7.46687e-105	0.904	7	F:translation factor activity, nucleic acid binding; F:molecular_function; P:translation
c10144_g1_i1	1037	3.12	2.01	-	-	-	ref|XM_004921599.1|	PREDICTED: Bombyx mori vacuolar protein sorting-associated protein	1e-70	-	-	-	vacuolar protein sorting-associated protein 13d	2.16584e-135	0.6185	0	-
c10153_g1_i1	777	3.95	4.95	PaContig2839	ELL (PACG2839)	0	dbj|AP009010.1|	Bombyx mori genomic DNA, chromosome 9, BAC clone:032I22, complete	3e-140	-	-	-	rna polymerase ii elongation factor ell	6.08087e-97	0.6815	2	C:protein complex; P:cellular nitrogen compound metabolic process; P:biosynthetic process; C:nucleoplasm
c10156_g1_i1	662	9.63	18.37	PaContig11499	Peptidoglycan recognition protein (PACG11499)	0	-	-	-	-	-	-	peptidoglycan recognition protein	3.95347e-90	0.754	7	F:hydrolase activity, acting on carbon-nitrogen (but not peptide) bonds; P:catabolic process; F:ion binding; F:molecular_function; P:response to stress; P:immune system process
c10157_g1_i1	2585	8.92	12.7	PaContig10181	zinc finger protein (PACG10181)	0	-	-	-	-	-	-	zinc finger protein 271-like	0	0.522	3	F:ion binding
c10157_g1_i2	2609	4.55	2.77	PaContig10181	zinc finger protein (PACG10181)	0	-	-	-	-	-	-	zinc finger protein 271-like	0	0.5225	3	F:ion binding
c10159_g1_i4	1283	0.59	0.68	-	-	-	-	-	-	FBgn0003089	pip	2e-24	heparin sulfate o-sulfotransferase	0	0.755	5	P:biological_process; P:signal transduction; P:anatomical structure development; C:cellular_component; F:molecular_function
c10159_g1_i5	1399	1.65	0.57	-	-	-	-	-	-	FBgn0003089	pip	1e-16	heparin sulfate o-sulfotransferase	0	0.7675	5	P:biological_process; P:signal transduction; P:anatomical structure development; C:cellular_component; F:molecular_function
c10160_g1_i1	216	2.13	0	-	-	-	gb|HM243593.1|	Ochlodes venata mitochondrion, complete genome	9e-12	-	-	-	-	-	-	-	-
c10161_g1_i1	1828	1.75	6.6	PaContig3210	zinc finger protein (PACG3210)	0	ref|XM_004926665.1|	PREDICTED: Bombyx mori PR domain zinc finger protein 5-like (LOC101737200),	2e-08	-	-	-	zinc finger protein 585a-like isoform x2	0	0.5905	3	F:molecular_function
c10169_g1_i1	826	130.49	145.46	PaContig50	Coiled-coil domain-containing protein 86 (PACG50)	0	-	-	-	-	-	-	coiled-coil domain-containing protein 86	1.10047e-31	0.7925	3	F:RNA binding; P:RNA-dependent DNA replication; F:RNA-directed DNA polymerase activity
c10175_g1_i1	2847	2.01	1.5	-	-	-	-	-	-	FBgn0040294	POSH	9e-31	sh3 domain-containing ring finger protein 3 isoform x1	0	0.6115	2	F:ion binding
c10177_g1_i1	2757	1.66	1.35	PaContig13812	Uncharacterized protein PACG13812 (PACG13812)	0	ref|XM_004924756.1|	PREDICTED: Bombyx mori MHC class II regulatory factor RFX1-like	0	-	-	-	dna-binding protein rfx2	0	0.6505	2	F:DNA binding; P:cellular nitrogen compound metabolic process; P:biosynthetic process
c10179_g1_i1	501	1086.25	921.16	PaContig19812	ribosomal protein L30 (PACG19812)	0	gb|HQ424740.1|	Euphydryas aurinia ribosomal protein L30 (RpL30) mRNA, complete	4e-95	-	-	-	ribosomal protein l30	3.51378e-74	0.9485	4	F:structural constituent of ribosome; C:ribosome; P:translation
c1018_g1_i1	365	47.69	37.81	PaContig13555	Na(+)/H(+) exchange regulatory cofactor NHE-RF1 (NHERF-1)	0	ref|XM_320525.4|	Anopheles gambiae str. PEST AGAP012008-PA (AgaP_AGAP012008) mRNA,	1e-35	-	-	-	na(+) h(+) exchange regulatory cofactor nhe-rf2	6.60011e-43	0.852	16	P:biological_process; P:cytoskeleton organization; P:cell morphogenesis; P:cellular component assembly; P:anatomical structure development; P:cell-cell signaling; P:mRNA processing; P:biosynthetic process; C:proteinaceous extracellular matrix; P:growth; C:cell; C:nucleus; F:DNA binding; P:cellular nitrogen compound metabolic process
c10180_g1_i1	1723	3	3.03	-	-	-	dbj|AK378569.1|	Bombyx mori mRNA, clone: fner04A09	0	-	-	-	usp6 n-terminal-like	0	0.795	2	P:small molecule metabolic process; P:signal transduction; P:nucleobase-containing compound catabolic process; F:enzyme regulator activity
c10181_g1_i1	1425	2.08	1.87	PaContig5521	poly U binding factor 68kD (pUf68)	0	ref|XM_001864675.1|	Culex quinquefasciatus fuse-binding protein-interacting repressor	8e-97	-	-	-	poly -binding-splicing factor half pint isoform x2	1.10583e-118	0.941	2	F:molecular_function
c10181_g1_i2	1285	31.54	15.49	PaContig5521	poly U binding factor 68kD (pUf68)	0	ref|XM_002093095.1|	Drosophila yakuba GE20955 (Dyak\GE20955), mRNA	1e-169	gi|19224321|gb|AAL86452.1	AF479079_1 half pint [Drosophila melanogaster]	6e-129	poly -binding-splicing factor half pint isoform x1	4.24332e-156	0.899	2	F:molecular_function
c10190_g1_i1	1395	20.48	14.11	PaContig8131	hypothetical protein EAI (PACG8131)	0	-	-	-	-	-	-	transposable element tc3 partial	9.36761e-41	0.472	7	F:transposase activity; P:DNA integration; P:transposition, DNA-mediated; F:DNA binding; P:regulation of transcription, DNA-templated; F:nucleic acid binding; F:protein dimerization activity
c10190_g1_i2	1219	9.15	15.74	PaContig8131	hypothetical protein EAI (PACG8131)	0	-	-	-	-	-	-	transposable element tc3 partial	3.04165e-41	0.472	7	F:transposase activity; P:DNA integration; P:transposition, DNA-mediated; F:DNA binding; P:regulation of transcription, DNA-templated; F:nucleic acid binding; F:protein dimerization activity
c10193_g1_i1	833	86.72	99	PaContig19194	27 kDa hemolymph protein (27k)	0	-	-	-	-	-	-	27 kda hemolymph	7.18315e-99	0.616	4	C:extracellular region; F:molecular_function; P:biological_process; C:cellular_component
c10194_g1_i1	973	2.15	2.57	PaContig14082	zinc finger protein 650 (PACG14082)	0	-	-	-	-	-	-	e3 ubiquitin-protein ligase ubr3-like	2.74316e-56	0.5855	6	F:metal ion binding; F:zinc ion binding; P:protein ubiquitination; F:ubiquitin-protein transferase activity; P:biological_process; C:cellular_component
c10202_g1_i1	875	24.09	24.47	PaContig12872	Mediator of RNA polymerase II transcription subunit 21 (PACG12872)	0	-	-	-	-	-	-	mediator of rna polymerase ii transcription subunit 21	4.6143e-73	0.8825	2	C:nucleus; P:cellular nitrogen compound metabolic process; P:biosynthetic process
c10204_g1_i2	1075	0.79	1.02	-	-	-	ref|XM_004932295.1|	PREDICTED: Bombyx mori arf-GAP with SH3 domain, ANK repeat and	1e-109	-	-	-	arf-gap with sh3 ank repeat and ph domain-containing protein 2 isoform x1	2.3736e-112	0.867	5	P:small molecule metabolic process; P:signal transduction; F:ion binding; P:nucleobase-containing compound catabolic process; F:enzyme regulator activity
c10211_g1_i1	1345	5.35	3.15	PaContig177	mrg-binding protein (PACG177)	0	-	-	-	-	-	-	mrg-binding protein	5.21974e-29	0.8767	2	C:protein complex; P:cellular nitrogen compound metabolic process; P:biosynthetic process; C:nucleoplasm
c10211_g1_i2	1592	33.53	35.87	PaContig177	mrg-binding protein (PACG177)	0	-	-	-	-	-	-	mrg morf4l-binding protein	2.07568e-111	0.7095	2	C:protein complex; P:cellular nitrogen compound metabolic process; P:biosynthetic process; C:nucleoplasm
c10213_g1_i1	391	19.39	22.23	PaContig493	Uncharacterized protein PACG493 (PACG493)	0	-	-	-	-	-	-	hypothetical protein KGM_09067	2.397e-08	0.64	0	-
c10242_g1_i1	1070	0.79	2.04	-	-	-	ref|XM_004931667.1|	PREDICTED: Bombyx mori enhancer of split mgamma (E(spl)mgamma),	1e-19	-	-	-	enhancer of split mbeta	1.35319e-111	0.794	4	C:nucleus; F:DNA binding; P:cellular nitrogen compound metabolic process; P:biosynthetic process; F:molecular_function
c10244_g1_i1	430	8.42	2.81	PaContig20150	Insulin-like peptide receptor (PACG20150)	5e-127	ref|XM_006109854.1|	PREDICTED: Myotis lucifugus insulin receptor-related receptor	3e-06	-	-	-	venus kinase receptor	1.32245e-49	0.804	4	F:ion binding; P:cellular protein modification process; C:cellular_component; F:kinase activity
c10246_g1_i1	727	3.08	5.45	PaContig10866	myelinprotein expression factor (PACG10866)	0	-	-	-	-	-	-	myelin expression factor 2	2.03072e-51	0.862	2	F:molecular_function
c10246_g1_i2	598	65.88	83.48	PaContig10866	myelinprotein expression factor (PACG10866)	0	-	-	-	-	-	-	myelin expression factor 2	4.75504e-52	0.862	2	F:molecular_function
c10251_g1_i1	1037	0	3.38	PaContig6351	hypothetical protein IscW (PACG6351)	0	-	-	-	-	-	-	exosome complex exonuclease rrp44-like	4.39316e-31	0.5055	0	-
c10251_g1_i2	968	0	5.57	PaContig6351	hypothetical protein IscW (PACG6351)	0	-	-	-	-	-	-	mitogen-activated protein kinase-binding protein 1-like	6.10588e-59	0.534	0	-
c10251_g3_i1	2630	0	5.74	-	-	-	ref|XM_004522833.1|	PREDICTED: Ceratitis capitata spondin-1-like (LOC101461255),	3e-06	-	-	-	spondin-1 isoform x2	0	0.5495	2	P:biological_process; F:enzyme regulator activity
c10261_g1_i1	1972	1.56	1.39	-	-	-	ref|XM_008555595.1|	PREDICTED: Microplitis demolitor flotillin-1 (LOC103575713),	6e-73	-	-	-	flotillin-1 isoform x2	0	0.9305	0	-
c10266_g1_i1	1904	1.83	1.22	PaContig11912	Uncharacterized protein PACG11912 (PACG11912)	3e-139	-	-	-	-	-	-	zinc finger protein partial	5.55394e-59	0.8433	2	F:ion binding; F:molecular_function
c10278_g1_i1	628	1540.46	1561.5	PaContig20764	ribosomal protein L27 (PACG20764)	2e-117	gb|AF400191.1|	Spodoptera frugiperda ribosomal protein L27 mRNA, complete cds	2e-148	-	-	-	60s ribosomal protein l27	1.7967e-87	0.932	4	F:structural constituent of ribosome; C:ribosome; P:translation
c10284_g1_i1	868	1.51	1.54	-	-	-	ref|XM_004923263.1|	PREDICTED: Bombyx mori protein unc-79 homolog (LOC101747200),	4e-149	-	-	-	isoform d	0	0.8195	3	P:biological_process
c10286_g1_i1	1332	52.36	54.61	PaContig12632	methyltransferase (PACG12632)	0	dbj|AK386247.1|	Bombyx mori mRNA, clone: fphe27O02	1e-70	-	-	-	methyltransferase-like protein 5	5.3449e-124	0.7425	4	P:biological_process; P:ribosome biogenesis; F:methyltransferase activity; P:cellular nitrogen compound metabolic process; F:molecular_function
c10290_g1_i1	803	46.24	55.82	PaContig8819	Eukaryotic translation elongation factor 1 epsilon-1 (PACG8819)	0	-	-	-	-	-	-	eukaryotic translation elongation factor 1 epsilon-1	8.21501e-60	0.588	7	F:ligase activity, forming aminoacyl-tRNA and related compounds; P:translational elongation; F:ATP binding; F:translation elongation factor activity; C:cytoplasm; P:tRNA aminoacylation; F:nucleotide binding
c10298_g1_i1	264	7.69	7.76	PaContig24143	ribosomal protein L26 (PACG24143)	2e-68	-	-	-	-	-	-	-	-	-	-	-
c10299_g1_i1	245	0.81	0.86	-	-	-	gb|U49246.1|MSU49246	Manduca sexta ecdysone receptor EcR-A (EcR) mRNA, alternatively	2e-13	-	-	-	ecdysone receptor a isoform	1.09148e-17	0.7756	8	C:nucleus; F:DNA binding; P:signal transduction; F:nucleic acid binding transcription factor activity; F:ion binding; F:lipid binding; P:cellular nitrogen compound metabolic process; P:biosynthetic process; F:signal transducer activity
c10299_g2_i1	646	0.53	0.84	-	-	-	emb|AJ251810.1|	Bicyclus anynana partial mRNA for ecdysteroid receptor (ecr gene)	3e-180	FBgn0000546	EcR	4e-87	ecdysone receptor	3.01495e-134	0.943	9	C:nucleus; F:DNA binding; P:signal transduction; F:nucleic acid binding transcription factor activity; F:ion binding; F:lipid binding; P:cellular nitrogen compound metabolic process; P:biosynthetic process; F:signal transducer activity; F:molecular_function
c10309_g2_i1	1235	119.06	116.74	PaContig6001	26S proteasome non-ATPase regulatory subunit 13 (PACG6001)	0	-	-	-	-	-	-	26s proteasome non-atpase regulatory subunit 13	0	0.7725	2	C:protein complex; C:intracellular
c10316_g1_i1	547	10.07	9.84	PaContig949	Uncharacterized protein PACG949 (PACG949)	0	-	-	-	-	-	-	-	-	-	-	-
c10318_g1_i1	680	1263.56	1269.47	PaContig20737	ribosomal protein L27A (PACG20737)	0	gb|AF400186.1|	Spodoptera frugiperda ribosomal protein L27A mRNA, complete cds	2e-97	-	-	-	ribosomal protein l27a	3.35083e-77	0.943	4	F:structural constituent of ribosome; C:ribosome; P:translation
c1032_g1_i1	642	2	1.35	-	-	-	ref|XM_004922538.1|	PREDICTED: Bombyx mori zinc finger and BTB domain-containing	1e-55	-	-	-	lost on transformation protein 1	7.18128e-31	0.78	2	F:ion binding; F:molecular_function
c10321_g1_i1	794	17.65	25.91	PaContig8101	Myosin-15 (PACG8101)	0	-	-	-	-	-	-	hypothetical protein KGM_09099	2.45741e-47	0.735	0	-
c10322_g1_i1	663	5.85	6.85	PaContig1448	Transmembrane protein 17 (PACG1448)	3e-130	-	-	-	-	-	-	transmembrane protein 17	1.21629e-60	0.605	6	C:TCTN-B9D complex; C:ciliary membrane; C:membrane; P:smoothened signaling pathway; C:ciliary transition zone; P:cilium assembly
c10325_g1_i1	1013	30.99	36.92	PaContig6487	39S ribosomal protein L11 (L11mt)	0	-	-	-	-	-	-	39s ribosomal protein mitochondrial	7.74644e-100	0.833	4	F:structural constituent of ribosome; C:mitochondrion; C:ribosome; P:translation
c10335_g1_i1	672	1.46	0.36	-	-	-	gb|AC239121.1|	Bicyclus anynana clone BA_Ba68O14, complete sequence	3e-76	-	-	-	-	-	-	-	-
c10336_g1_i1	1527	37.89	378.09	PaContig7840	Helicase domino (PACG7840)	0	-	-	-	-	-	-	-	-	-	-	-
c10338_g1_i1	603	35.08	32.05	PaContig13728	bolA-like 3 (PACG13728)	0	-	-	-	-	-	-	bola-like protein 3-like	4.5505e-57	0.679	0	-
c10347_g1_i1	939	317.9	298.07	PaContig5956	vacuolar ATP synthase subunit G (PACG5956)	0	gb|KC127673.1|	Antheraea yamamai vacuolar ATPase G subunit mRNA, complete cds	1e-109	-	-	-	v-type proton atpase subunit g	1.31733e-42	0.9355	4	P:transmembrane transport; F:transmembrane transporter activity; C:protein complex; C:vacuole; P:transport
c10351_g1_i1	1875	2.39	1.41	-	-	-	dbj|AK378639.1|	Bombyx mori mRNA, clone: fner17I13	0	-	-	-	junctophilin-1 isoform x2	0	0.782	1	C:organelle; C:intracellular
c10359_g2_i1	486	1.18	0.97	-	-	-	ref|XM_004924802.1|	PREDICTED: Bombyx mori protein sidekick-like (LOC101741950),	1e-69	-	-	-	isoform partial	5.1782e-92	0.7985	5	P:pigmentation; P:cell differentiation; P:anatomical structure development; C:plasma membrane
c10361_g2_i1	2624	16.11	22.11	PaContig15417	ADP-ribosylation factor GTPase-activating protein 1 (ARF GAP 1)	0	ref|XM_008157174.1|	PREDICTED: Eptesicus fuscus ADP-ribosylation factor GTPase activating	9e-17	-	-	-	adp-ribosylation factor gtpase-activating protein partial	0	0.6655	4	P:small molecule metabolic process; P:signal transduction; F:ion binding; P:nucleobase-containing compound catabolic process; F:enzyme regulator activity
c10366_g1_i1	373	2.05	0	PaContig24803	WD repeat-containing protein mio (PACG24803)	3e-73	-	-	-	-	-	-	wd repeat-containing protein mio-b	1.97026e-16	0.7115	0	-
c10366_g1_i2	532	6.54	4.06	PaContig24803	WD repeat-containing protein mio (PACG24803)	0	-	-	-	-	-	-	wd repeat-containing protein mio-b	1.36941e-51	0.631	0	-
c10378_g1_i1	2630	9.83	10.3	PaContig251	Lipopolysaccharide-induced tumor necrosis factor-alpha factor homolog (LPS-induced TNF-alpha factor homolog)	0	-	-	-	-	-	-	cell death-inducing p53-target protein 1	2.02973e-42	0.802	0	-
c1038_g1_i1	449	103.64	127.92	PaContig72	mitochondrial NADH-ubiquinone oxidoreductase AGGG subunit (PACG72)	0	-	-	-	-	-	-	nadh dehydrogenase	1.19336e-52	0.6415	1	C:mitochondrion; C:protein complex
c10381_g2_i1	1545	0.39	1.32	PaContig24135	Bromodomain-containing protein DDB (PACG24135)	1e-162	-	-	-	-	-	-	protein gar2	7.79517e-72	0.6833	2	F:nucleic acid binding; F:nucleotide binding
c10383_g1_i1	625	1.88	1	-	-	-	ref|XM_002052652.1|	Drosophila virilis GJ20346 (Dvir\GJ20346), mRNA	2e-33	-	-	-	protein mon2 homolog	1.29513e-116	0.8205	2	P:transport
c10391_g1_i1	1443	176.77	181.91	PaContig19322	26S proteasome non-ATPase regulatory subunit 14 (PACG19322)	0	ref|XM_011294291.1|	PREDICTED: Musca domestica 26S proteasome non-ATPase regulatory	9e-156	-	-	-	26s proteasome non-atpase regulatory subunit 14	0	0.9745	7	C:cytoskeleton; P:catabolic process; P:cellular protein modification process; P:protein maturation; C:protein complex; F:peptidase activity; C:intracellular
c10393_g1_i1	730	82.3	80.23	PaContig8796	NP15.6 (PACG8796)	0	-	-	-	-	-	-	nadh dehydrogenase	1.32274e-75	0.683	3	P:respiratory electron transport chain; F:molecular_function; C:mitochondrial respiratory chain complex I
c10405_g1_i1	456	1112.42	1085.18	-	-	-	ref|XM_004921879.1|	PREDICTED: Bombyx mori 60S ribosomal protein L29-like (LOC101738375),	2e-58	-	-	-	ribosomal protein l29	4.69228e-29	0.8775	4	F:structural constituent of ribosome; C:ribosome; P:translation
c10410_g1_i1	1274	132.23	161.74	PaContig8141	regulator of ribosome biosynthesis (PACG8141)	0	emb|FP102340.5|	H.melpomene DNA sequence from clone AEHM-31B4, complete sequence	6e-48	-	-	-	ribosome biogenesis regulatory protein homolog	8.71559e-179	0.7925	2	C:nucleus; P:ribosome biogenesis
c10416_g1_i1	809	5.34	7.62	PaContig19530	Myotubularin-related protein 13 (PACG19530)	0	-	-	-	-	-	-	myotubularin-related protein 13	3.85836e-90	0.812	4	P:biological_process; P:signal transduction; F:phosphatase activity; F:ion binding
c10419_g1_i1	2957	2.67	3.04	-	-	-	ref|XM_005326688.1|	PREDICTED: Spermophilus tridecemlineatus UDP-N-acetyl-alpha-D-galactosamine:polypeptide	6e-13	FBgn0001970	Pgant35A	7e-174	polypeptide n-acetylgalactosaminyltransferase 35a	0	0.651	5	P:carbohydrate metabolic process; F:transferase activity, transferring glycosyl groups; F:ion binding; P:cellular protein modification process; C:Golgi apparatus; P:biosynthetic process; C:cellular_component
c10422_g1_i1	2437	52.86	61.55	PaContig23066	Uncharacterized protein C9orf114 (PACG23066)	0	ref|XM_004931063.1|	PREDICTED: Bombyx mori ribulose-phosphate 3-epimerase-like (LOC101741451),	4e-124	-	-	-	methyltransferase c9orf114	0	0.775	7	P:small molecule metabolic process; P:carbohydrate metabolic process; P:biological_process; P:catabolic process; P:cofactor metabolic process; P:cellular nitrogen compound metabolic process; F:isomerase activity
c10424_g1_i1	832	615.6	2362.75	PaContig23978	Chorion class A precursor family 3 (ChAP3)	0	-	-	-	-	-	-	chorion class a protein ld19	6.0577e-14	0.7717	4	P:biological_process
c10425_g1_i1	1261	17.48	17.41	PaContig15836	RING and PHD-finger domain-containing protein KIAA1542 (PACG15836)	0	-	-	-	-	-	-	microtubule-associated protein futsch isoform x1	3.88227e-84	0.75	1	F:ion binding
c10428_g1_i1	1116	4.05	1.8	PaContig18865	dual specificity tyrosine-phosphorylation-regulated kinase (PACG18865)	4e-126	dbj|AK388361.1|	Bombyx mori mRNA, clone: BmN-22F21	1e-178	-	-	-	dual specificity tyrosine-phosphorylation-regulated kinase 2-like	0	0.905	5	F:ion binding; P:cellular protein modification process; F:kinase activity
c10432_g1_i1	2524	26.7	29.11	PaContig7671	bloated tubules (blot)	0	-	-	-	-	-	-	bloated tubules	0	0.507	5	P:transmembrane transport; F:transmembrane transporter activity; C:cellular_component; P:transport
c10434_g1_i1	3231	810.55	719.13	PaContig5818	ADP/ATP translocase (PACG5818)	0	dbj|AK402455.1|	Papilio polytes mRNA for stress-sensitive B, complete cds, sequence	0	-	-	-	adp atp translocase	0	0.9585	4	P:transmembrane transport; C:mitochondrion; C:cellular_component; F:molecular_function
c10441_g1_i1	737	5.35	6.37	PaContig1125	CAS1 domain-containing protein 1 (PACG1125)	4e-125	-	-	-	-	-	-	cas1 domain-containing protein 1	7.17991e-42	0.821	1	P:cell differentiation; P:cell-cell signaling
c10441_g1_i2	848	1.37	1.07	PaContig1125	CAS1 domain-containing protein 1 (PACG1125)	1e-144	-	-	-	-	-	-	cas1 domain-containing protein 1-like	6.55295e-114	0.667	0	-
c10442_g2_i1	1086	2.77	2.22	PaContig14573	RNA binding protein fox-1 homolog 1 (PACG14573)	3e-152	ref|XM_004924839.1|	PREDICTED: Bombyx mori RNA binding protein fox-1 homolog 2-like	0	-	-	-	rna binding protein fox-1 homolog 2-like	3.11114e-90	0.929	2	F:molecular_function
c10442_g2_i2	1041	6.47	3.88	PaContig14573	RNA binding protein fox-1 homolog 1 (PACG14573)	3e-152	ref|XM_004924839.1|	PREDICTED: Bombyx mori RNA binding protein fox-1 homolog 2-like	2e-123	-	-	-	rna binding protein fox-1 homolog 2-like	1.05761e-76	0.9265	2	F:molecular_function
c10445_g1_i1	552	200.96	177.19	PaContig23433	G protein gamma 1 (Ggamma1)	0	dbj|AK401760.1|	Papilio xuthus mRNA for G protein gamma 1, complete cds, sequence	2e-43	FBgn0004921	Ggamma1	6e-16	guanine nucleotide-binding protein subunit gamma-1	2.78519e-38	0.907	3	P:signal transduction; C:protein complex; F:signal transducer activity; C:intracellular; C:plasma membrane
c10456_g1_i1	2126	285.83	197.3	PaContig5689	D-3-phosphoglycerate dehydrogenase (PACG5689)	0	-	-	-	-	-	-	d-3-phosphoglycerate dehydrogenase	0	0.759	6	P:biological_process; F:oxidoreductase activity; F:molecular_function
c10467_g1_i1	1253	14.63	47.37	PaContig20584	GPN-loop GTPase 3 (PACG20584)	0	ref|XM_002054619.1|	Drosophila virilis GJ24575 (Dvir\GJ24575), mRNA	8e-12	-	-	-	gpn-loop gtpase 3	1.63281e-171	0.864	4	P:biological_process; C:extracellular region; F:molecular_function
c10468_g3_i1	1311	1.1	1.08	-	-	-	dbj|AK384815.1|	Bombyx mori mRNA, clone: fcaL39E04	0	-	-	-	PREDICTED: uncharacterized protein LOC105388241	0	0.6625	0	-
c10470_g1_i1	519	4.8	3.69	PaContig22942	WAP four-disulfide core domain protein 2 (PACG22942)	2e-146	-	-	-	-	-	-	waprin-phi1-like isoform 1	2.20115e-49	0.6245	3	P:biological_process; C:extracellular region; F:enzyme regulator activity
c10471_g1_i1	3264	3.73	1.13	-	-	-	ref|XM_004930540.1|	PREDICTED: Bombyx mori uncharacterized LOC101744039 (LOC101744039),	0	-	-	-	agap002316-pa-like protein	0	0.8455	3	P:catabolic process; F:ion binding; F:molecular_function
c10476_g1_i1	1740	38.08	22.42	PaContig8985	Uncharacterized protein PACG8985 (PACG8985)	0	-	-	-	-	-	-	hypothetical protein KGM_13735	2.98594e-16	0.92	0	-
c10478_g2_i2	804	2.98	1.65	-	-	-	gb|AC239115.1|	Bicyclus anynana clone BA_Ba19O01, complete sequence	8e-07	-	-	-	-	-	-	-	-
c10480_g1_i1	1459	431.03	1844.18	PaContig20775	Uncharacterized protein PACG20775 (PACG20775)	0	-	-	-	-	-	-	-	-	-	-	-
c10482_g1_i1	2032	0.22	2.53	-	-	-	ref|XM_011268815.1|	PREDICTED: Camponotus floridanus teneurin-a (LOC105257891), mRNA	2e-28	-	-	-	type ii transmembrane protein	0	0.806	11	P:biological_process; P:locomotion; P:cellular component assembly; P:anatomical structure development; P:cell differentiation; P:cell adhesion; C:cellular_component; C:proteinaceous extracellular matrix; C:plasma membrane; F:molecular_function; P:growth
c10483_g1_i1	960	17.52	23.8	PaContig6785	thymus-specific serine protease (PACG6785)	0	-	-	-	-	-	-	serine protease	5.81702e-16	0.6515	1	F:peptidase activity
c10485_g1_i1	1115	1925.24	1712.19	PaContig24285	Ribosomal protein S3A (RpS3A)	0	dbj|AK401044.1|	Papilio xuthus mRNA for ribosomal protein S3A, complete cds,	0	FBgn0017545	RpS3A	9e-123	ribosomal protein s3a	1.15245e-165	0.9435	4	F:structural constituent of ribosome; C:cytosol; C:ribosome; P:translation
c10486_g1_i1	1276	0	38.45	PaContig8966	Zinc finger protein 706 (PACG8966)	0	-	-	-	-	-	-	zinc finger protein 706-like	1.07362e-40	0.9315	4	C:nucleus; F:ion binding; F:molecular_function
c10486_g1_i2	1292	67.23	30.39	PaContig8966	Zinc finger protein 706 (PACG8966)	0	-	-	-	-	-	-	zinc finger protein 706-like	1.21991e-40	0.9455	4	C:nucleus; F:ion binding; F:molecular_function
c10489_g1_i2	1033	0.9	2.01	-	-	-	ref|XM_004923548.1|	PREDICTED: Bombyx mori uncharacterized LOC101737983 (LOC101737983),	9e-156	-	-	-	nuclear protein mdm1 isoform x1	1.05477e-165	0.5035	1	C:nucleus
c10491_g1_i1	417	0.49	0	-	-	-	gb|HQ717570.1|	Colias eurytheme clone PGI2-40 phosphoglucose isomerase (PGI)	1e-09	-	-	-	-	-	-	-	-
c10491_g1_i2	406	0	0	-	-	-	gb|HQ717570.1|	Colias eurytheme clone PGI2-40 phosphoglucose isomerase (PGI)	4e-10	-	-	-	-	-	-	-	-
c10491_g1_i3	429	0	3.65	-	-	-	gb|HQ717570.1|	Colias eurytheme clone PGI2-40 phosphoglucose isomerase (PGI)	4e-10	-	-	-	-	-	-	-	-
c10492_g1_i1	822	206.32	219.74	PaContig19713	peroxiredoxin (PACG19713)	0	-	-	-	-	-	-	peroxiredoxin- mitochondrial	1.01037e-112	0.8415	2	P:biological_process; F:oxidoreductase activity
c10502_g1_i1	1232	5.06	9.16	PaContig22895	Mitochondrial carnitine/acylcarnitine carrier protein CACL (PACG22895)	0	-	-	-	-	-	-	mitochondrial basic amino acids transporter-like	3.95035e-138	0.676	2	P:transmembrane transport; C:cellular_component
c10503_g2_i1	300	1.1	3.51	-	-	-	emb|FN421128.1|	Cnaphalocrocis medinalis mRNA for cytochrome P450 (cyp9A38 gene)	1e-10	-	-	-	cytochrome p450	1.47437e-25	0.698	2	F:oxidoreductase activity; F:ion binding
c10506_g1_i1	375	0.19	1.82	PaContig24054	Uncharacterized protein PB18E9.04c (PACG24054)	0	-	-	-	-	-	-	-	-	-	-	-
c10506_g2_i1	824	1.74	1.07	PaContig12131	Uncharacterized protein PACG12131 (PACG12131)	0	-	-	-	-	-	-	-	-	-	-	-
c10508_g1_i1	1543	67.7	69.34	PaContig5997	N-terminal acetyltransferase C complex catalytic subunit Mak3 (PACG5997)	0	ref|XM_004928206.1|	PREDICTED: Bombyx mori N-alpha-acetyltransferase 30-like (LOC101735969),	3e-130	-	-	-	n-alpha-acetyltransferase 30-like	9.41459e-138	0.8745	2	P:biological_process; F:transferase activity, transferring acyl groups
c10515_g1_i1	860	1.72	0	-	-	-	gb|AC239123.1|	Bicyclus anynana clone BA_Ba84B11, complete sequence	5e-24	-	-	-	-	-	-	-	-
c10515_g1_i2	773	0	0.77	-	-	-	gb|AC239122.1|	Bicyclus anynana clone BA_Ba69H15, complete sequence	5e-14	-	-	-	-	-	-	-	-
c10516_g1_i1	876	2.12	1.98	-	-	-	ref|XM_004925344.1|	PREDICTED: Bombyx mori forkhead box protein J2-like (LOC101738933),	3e-116	-	-	-	forkhead transcription factor j2	1.7816e-101	0.773	10	P:embryo development; C:nucleus; F:DNA binding; P:biological_process; F:nucleic acid binding transcription factor activity; P:anatomical structure development; P:cellular nitrogen compound metabolic process; P:biosynthetic process
c10518_g1_i1	1111	28.17	50.03	PaContig8058	proteasome 26S non-ATPase subunit 9 (PACG8058)	0	-	-	-	-	-	-	26s proteasome non-atpase regulatory subunit 9	3.79078e-81	0.6345	1	F:molecular_function
c10519_g1_i1	658	3.88	2.99	PaContig11184	hypothetical protein AaeL (PACG11184)	2e-108	-	-	-	-	-	-	hypothetical protein KGM_05386	4.79531e-13	0.59	0	-
c10520_g1_i1	3287	27.5	29.79	PaContig23541	Procollagen-lysine,2-oxoglutarate 5-dioxygenase 3 precursor (PACG23541)	0	-	-	-	-	-	-	procollagen- -oxoglutarate 5-dioxygenase 1 isoform x1	0	0.7155	4	P:biological_process; F:oxidoreductase activity; F:ion binding
c10535_g1_i1	459	4.12	4.82	-	-	-	ref|XM_004925885.1|	PREDICTED: Bombyx mori regulator of G-protein signaling 20-like	9e-151	-	-	-	regulator of g-protein signaling 17	8.4362e-101	0.9225	1	P:signal transduction
c10542_g1_i1	644	4.36	2.63	-	-	-	ref|XM_004922802.1|	PREDICTED: Bombyx mori E3 ubiquitin-protein ligase TRIM33-like	2e-77	-	-	-	aael007538- partial	2.8413e-57	0.6505	2	F:ion binding; C:intracellular
c10542_g1_i2	937	1.84	1.02	-	-	-	ref|XM_004922802.1|	PREDICTED: Bombyx mori E3 ubiquitin-protein ligase TRIM33-like	2e-47	-	-	-	e3 ubiquitin-protein ligase trim33-like	7.61969e-30	0.879	4	P:biological_process; F:ion binding; C:intracellular; F:ligase activity
c10546_g1_i1	1752	35.74	39.87	PaContig8748	3-hydroxyacyl-CoA dehydrogenase (PACG8748)	0	-	-	-	-	-	-	3-hydroxyacyl- dehydrogenase	1.77754e-157	0.811	21	C:lipid particle; P:small molecule metabolic process; P:biological_process; C:cytoskeleton; P:sulfur compound metabolic process; F:oxidoreductase activity; C:mitochondrion; P:lipid metabolic process; P:cofactor metabolic process; C:cytosol; C:protein complex
c10547_g1_i1	5627	62.92	57.03	PaContig12285	Proton-coupled amino acid transporter 4 (PACG12285)	0	-	-	-	-	-	-	proton-coupled amino acid transporter 4	0	0.7415	1	C:cellular_component
c10552_g1_i1	778	2.73	1.45	-	-	-	ref|XM_004923564.1|	PREDICTED: Bombyx mori uncharacterized LOC101740855 (LOC101740855),	9e-106	-	-	-	mediator of rna polymerase ii transcription subunit 26	1.48662e-82	0.7665	3	C:nucleus; F:DNA binding; P:cellular nitrogen compound metabolic process; P:biosynthetic process
c10552_g1_i2	212	1.09	1.76	-	-	-	ref|XM_004923564.1|	PREDICTED: Bombyx mori uncharacterized LOC101740855 (LOC101740855),	6e-38	-	-	-	-	-	-	-	-
c10555_g1_i1	1123	0.78	0.75	-	-	-	ref|XM_004932944.1|	PREDICTED: Bombyx mori uncharacterized LOC101741460 (LOC101741460),	2e-97	-	-	-	hypothetical protein KGM_19657	5.17087e-151	0.7635	0	-
c10555_g1_i2	1681	2.13	1.42	-	-	-	ref|XM_004932944.1|	PREDICTED: Bombyx mori uncharacterized LOC101741460 (LOC101741460),	1e-109	-	-	-	hypothetical protein KGM_19657	0	0.6965	0	-
c10557_g1_i1	1522	1.23	1.7	-	-	-	emb|LM439373.1|	Nippostrongylus brasiliensis genome assembly N_brasiliensis_RM07_v1_5_4	2e-07	-	-	-	guanylate cyclase 32e	1.48761e-82	0.6245	10	P:cell proliferation; P:small molecule metabolic process; P:biological_process; P:signal transduction; F:lyase activity; P:cellular nitrogen compound metabolic process; P:biosynthetic process; C:cellular_component; F:molecular_function; P:cell cycle
c10561_g1_i1	1221	49.83	49.4	PaContig5717	hypothetical protein EAI (PACG5717)	0	-	-	-	-	-	-	isoform b	2.54835e-69	0.5935	3	P:biological_process; P:anatomical structure development; P:cell cycle
c10565_g1_i1	840	211.02	187.84	PaContig23457	multiprotein bridging factor 1 (PACG23457)	0	dbj|AK402014.1|	Papilio xuthus mRNA for multiprotein bridging factor 1, complete	7e-162	-	-	-	multiprotein bridging factor 1	6.47401e-96	0.918	11	C:nucleus; F:DNA binding; C:cytoplasm; P:cell morphogenesis; F:protein binding transcription factor activity; P:anatomical structure development; P:cell differentiation; P:cellular nitrogen compound metabolic process; P:biosynthetic process; F:protein binding, bridging
c10566_g1_i1	304	4.86	3.14	-	-	-	gb|AC239118.1|	Bicyclus anynana clone BA_Ba39L19, complete sequence	2e-08	-	-	-	-	-	-	-	-
c10583_g1_i1	393	10.51	6.98	PaContig2545	modifier of mdg4 (mod(mdg4))	9e-109	-	-	-	-	-	-	mod -hes00531	2.65e-08	0.5933	0	-
c10591_g1_i1	2983	1.77	1.21	-	-	-	ref|XM_004929566.1|	PREDICTED: Bombyx mori bumetanide-sensitive sodium-(potassium)-chloride	0	-	-	-	bumetanide-sensitive sodium- -chloride cotransporter-like	0	0.749	5	P:transmembrane transport; F:transmembrane transporter activity; C:cellular_component; P:transport
c10593_g1_i1	838	221.47	226.38	PaContig23416	proteasome 25 kDa subunit (PACG23416)	0	dbj|AK402776.1|	Papilio xuthus mRNA for proteasome 25kD subunit, partial cds,	3e-155	-	-	-	proteasome subunit alpha type-2	2.37047e-170	0.9415	5	C:nucleus; C:cytoplasm; P:catabolic process; C:protein complex; F:peptidase activity; C:intracellular
c10596_g1_i1	1557	6.84	0	PaContig24928	Wolbachia rRNA (wolbachia rRNA)	4e-148	emb|HG428761.1|	Wolbachia endosymbiont wPip_Mol of Culex molestus complete genome	0	-	-	-	orf16-lacz fusion partial	6.72223e-50	0.696	0	-
c10596_g1_i2	1582	0.46	0.47	PaContig23640	hypothetical protein IscW (PACG23640)	1e-43	emb|HG428761.1|	Wolbachia endosymbiont wPip_Mol of Culex molestus complete genome	0	-	-	-	pg1 homology to homo sapiens	9.89606e-49	0.768	0	-
c10597_g1_i1	921	4.91	0	PaContig24981	Seroin (PACG24981)	0	-	-	-	-	-	-	-	-	-	-	-
c10597_g1_i2	945	13.37	1.87	PaContig24981	Seroin (PACG24981)	0	-	-	-	-	-	-	-	-	-	-	-
c10598_g1_i1	1730	9.25	0.74	PaContig22718	Kal-1 protein (PACG22718)	7e-126	-	-	-	-	-	-	anosmin-1	0	0.531	4	P:biological_process; C:extracellular region; F:enzyme regulator activity
c10599_g2_i1	316	3.03	3.21	-	-	-	gb|AC239120.1|	Bicyclus anynana clone BA_Ba4N12, complete sequence	4e-20	-	-	-	-	-	-	-	-
c10600_g1_i1	675	8.37	9.96	PaContig20690	endonuclease-reverse transcriptase (PACG20690)	4e-169	-	-	-	-	-	-	-	-	-	-	-
c10600_g2_i1	239	0.85	0.9	-	-	-	gb|KJ739640.1|	Pararge aegeria Hox cluster protein ShxA (ShxA) and Hox cluster	5e-14	-	-	-	-	-	-	-	-
c10602_g1_i1	1881	0	284.12	PaContig23359	bicaudal (bic)	0	dbj|AK383629.1|	Bombyx mori mRNA, clone: MFB-14N12	6e-108	-	-	-	transcription factor btf3 homolog 4	2.83319e-81	0.9185	0	-
c10602_g1_i2	1853	373.83	0	PaContig23359	bicaudal (bic)	0	dbj|AK383629.1|	Bombyx mori mRNA, clone: MFB-14N12	6e-108	FBgn0000181	bic	5e-57	transcription factor btf3 homolog 4	2.34933e-81	0.9175	0	-
c10609_g2_i1	3100	2.37	2.08	PaContig4464	E3 ubiquitin-protein ligase UHRF1 (PACG4464)	7e-113	-	-	-	-	-	-	e3 ubiquitin-protein ligase uhrf1	0	0.6275	5	F:ion binding
c10614_g1_i1	527	15.56	20.71	PaContig416	Cysteine-rich PDZ-binding protein (PACG416)	0	-	-	-	-	-	-	cysteine-rich pdz-binding protein	1.82242e-61	0.918	2	P:biological_process; F:methyltransferase activity
c10614_g1_i2	1230	3.53	5.54	PaContig416	Cysteine-rich PDZ-binding protein (PACG416)	0	-	-	-	-	-	-	cysteine-rich pdz-binding protein	2.57331e-58	0.9195	2	P:biological_process; F:methyltransferase activity
c10618_g1_i1	300	16.57	12.86	PaContig23790	Uncharacterized protein PACG23790 (PACG23790)	3e-132	-	-	-	-	-	-	-	-	-	-	-
c10620_g1_i1	865	28.02	36.88	PaContig8572	Rpb8 (PACG8572)	0	ref|XM_004518636.1|	PREDICTED: Ceratitis capitata DNA-directed RNA polymerases I,	8e-62	-	-	-	dna-directed rna polymerases and iii subunit rpabc3-like	7.6455e-94	0.9555	7	F:nucleotidyltransferase activity; C:protein complex; P:cellular nitrogen compound metabolic process; P:biosynthetic process; P:response to stress; P:cell cycle; C:nucleoplasm
c10630_g1_i1	388	3.63	2.31	-	-	-	gb|GU247267.1|	Bombyx mori Bm_15 snoRNA, complete sequence	3e-21	-	-	-	-	-	-	-	-
c10634_g1_i1	1492	1.7	2.85	PaContig16767	kinesin-like protein 7 (PACG16767)	0	-	-	-	-	-	-	centromere-associated protein e	0	0.7045	8	P:biological_process; C:cytoskeleton; F:ion binding; C:protein complex; F:cytoskeletal protein binding; F:molecular_function
c10638_g1_i1	735	1.38	1.96	-	-	-	gb|AC239120.1|	Bicyclus anynana clone BA_Ba4N12, complete sequence	5e-69	-	-	-	fatty acyl- reductase	1.47515e-99	0.7245	2	P:biological_process; F:oxidoreductase activity
c10649_g1_i1	755	21.29	26.43	PaContig277	transmembrane protein 70 (PACG277)	0	-	-	-	-	-	-	transmembrane protein 70 mitochondrial	3.04536e-103	0.722	1	C:integral component of membrane
c10654_g1_i1	1654	2.31	1.81	-	-	-	dbj|AK384017.1|	Bombyx mori mRNA, clone: fcaL04I02	0	-	-	-	phosphatidate photoreceptor-specific	0	0.876	3	F:nucleotidyltransferase activity; P:lipid metabolic process; P:biosynthetic process; C:cellular_component
c10658_g1_i1	1152	1254.53	825.86	PaContig11984	egg protein 80 (PACG11984)	0	-	-	-	-	-	-	VMP26	1.74096e-41	0.5667	0	-
c10667_g1_i1	375	194.58	229.67	PaContig18222	H+ transporting ATP synthase beta subunit isoform 1 (PACG18222)	0	-	-	-	-	-	-	atp synthase-beta	4.29676e-28	0.7317	5	F:ATPase activity; P:small molecule metabolic process; P:transmembrane transport; F:transmembrane transporter activity; F:ion binding; C:protein complex; P:cellular nitrogen compound metabolic process; P:biosynthetic process; C:intracellular
c10676_g1_i1	768	11.16	10.74	PaContig19034	Uncharacterized protein PACG19034 (PACG19034)	8e-142	-	-	-	-	-	-	protein deltex	8.16989e-71	0.6715	12	P:biological_process; P:vesicle-mediated transport; C:cytoplasm; P:signal transduction; F:ion binding; P:anatomical structure development; P:cellular protein modification process; F:molecular_function
c10686_g1_i1	543	291.01	468.78	PaContig16510	Chorion class A precursor family 6 (ChAP6)	2e-101	-	-	-	-	-	-	chorion class a protein ld19	2.55309e-06	0.91	6	P:biological_process; F:structural molecule activity; P:cell differentiation; P:anatomical structure formation involved in morphogenesis; C:external encapsulating structure; P:reproduction
c10690_g1_i1	2210	2.27	6.33	-	-	-	ref|XM_001973560.1|	Drosophila erecta GG13250 (Dere\GG13250), mRNA	2e-93	-	-	-	acetyl-coenzyme a synthetase	0	0.829	8	P:small molecule metabolic process; P:biological_process; P:sulfur compound metabolic process; C:cytoplasm; P:cofactor metabolic process; F:ion binding; P:biosynthetic process; F:ligase activity
c10695_g1_i1	704	35.36	38.42	PaContig9007	Uncharacterized protein PACG9007 (PACG9007)	0	ref|XM_004930767.1|	PREDICTED: Bombyx mori uncharacterized LOC101736947 (LOC101736947),	7e-107	-	-	-	hypothetical protein KGM_05879	1.08005e-58	0.785	0	-
c10697_g1_i1	391	6.64	3.61	-	-	-	ref|XM_004928771.1|	PREDICTED: Bombyx mori serine/arginine repetitive matrix protein	3e-31	-	-	-	serine arginine repetitive matrix protein 1-like	1.94634e-39	0.6765	1	F:phosphatase binding
c10698_g1_i1	1530	6.2	4.35	PaContig24941	decapentaplegic (dpp)	0	gb|AC239118.1|	Bicyclus anynana clone BA_Ba39L19, complete sequence	0	gi|7304286|gb|AAF59319.1	myoglianin, isoform A [Drosophila melanogaster]	6e-13	protein decapentaplegic	3.59919e-175	0.684	5	C:extracellular region; F:molecular_function; P:growth
c10698_g1_i2	1576	2.5	1.74	PaContig24941	decapentaplegic (dpp)	0	gb|AC239118.1|	Bicyclus anynana clone BA_Ba39L19, complete sequence	0	FBgn0000490	dpp	6e-73	protein decapentaplegic	4.85079e-176	0.684	5	C:extracellular region; F:molecular_function; P:growth
c10707_g1_i1	1374	41.15	41.21	PaContig19833	NADH dehydrogenase (PACG19833)	0	-	-	-	-	-	-	nadh:ubiquinone dehydrogenase-like protein	2.61283e-52	0.7025	7	P:biological_process; F:oxidoreductase activity; C:mitochondrion; P:cellular nitrogen compound metabolic process
c10708_g1_i1	495	86.75	0	PaContig22914	Uncharacterized protein PACG22914 (PACG22914)	8e-175	-	-	-	-	-	-	-	-	-	-	-
c10708_g1_i2	471	0.82	63.57	PaContig22914	Uncharacterized protein PACG22914 (PACG22914)	1e-157	-	-	-	-	-	-	-	-	-	-	-
c10710_g1_i1	1305	47.32	80.41	PaContig5916	Uncharacterized protein PACG5916 (PACG5916)	0	-	-	-	-	-	-	unknown unsecreted protein	5.08678e-55	0.8933	0	-
c10713_g1_i1	1889	1.58	0.78	-	-	-	dbj|AP009008.1|	Bombyx mori genomic DNA, chromosome 4, BAC clone:023I19, complete	3e-06	-	-	-	-	-	-	-	-
c10715_g1_i1	1048	0.91	1.82	-	-	-	dbj|AB061688.1|	Cyprinus carpio cSmad4-2-1 mRNA for Smad4 type2, complete cds	8e-67	gi|7302071|gb|AAF57172.1	medea, isoform A [Drosophila melanogaster]	1e-107	isoform b	2.04375e-141	0.937	32	P:embryo development; P:cell proliferation; P:locomotion; P:cellular component assembly; P:anatomical structure development; P:biosynthetic process; C:extracellular region; F:molecular_function; P:cell division; F:nucleic acid binding transcription factor activity; P:cellular nitrogen compound metabolic process; P:biological_process; P:signal transduction; P:cell morphogenesis; P:cell-cell signal…
c10719_g1_i1	695	37.74	35.1	PaContig1277	Uncharacterized protein F07F6.4 (PACG1277)	0	-	-	-	-	-	-	adp-ribosylation factor gtpase-activating protein 2	5.44067e-106	0.799	9	P:small molecule metabolic process; P:signal transduction; F:ion binding; P:nucleobase-containing compound catabolic process; P:cellular amino acid metabolic process; P:cellular nitrogen compound metabolic process; P:biosynthetic process; F:enzyme regulator activity; F:ligase activity
c10725_g1_i1	862	58.63	68	PaContig8589	Ribosomal protein L40 (RpL40)	0	-	-	-	-	-	-	39s ribosomal protein mitochondrial	1.18444e-95	0.7355	1	C:ribosome
c10728_g1_i1	776	35.07	30.3	PaContig18370	surfeit 5 (PACG18370)	0	-	-	-	-	-	-	mediator of rna polymerase ii transcription subunit 22	4.77043e-88	0.9415	3	F:protein binding transcription factor activity; C:protein complex; P:cellular nitrogen compound metabolic process; P:biosynthetic process; C:nucleoplasm
c10729_g1_i1	496	1.28	0.57	-	-	-	emb|FP340426.1|	11C15_HaBAC_fin, Helicoverpa armigera BAC, pupae DNA	2e-52	-	-	-	-	-	-	-	-
c10729_g1_i2	529	0	0.34	-	-	-	emb|FP340426.1|	11C15_HaBAC_fin, Helicoverpa armigera BAC, pupae DNA	2e-52	-	-	-	-	-	-	-	-
c10731_g1_i1	628	19.46	20.22	PaContig22183	Uncharacterized protein PACG22183 (PACG22183)	8e-156	-	-	-	-	-	-	-	-	-	-	-
c10734_g1_i1	1207	32.46	39.53	PaContig5490	Histone deacetylase complex subunit SAP18 (PACG5490)	0	-	-	-	-	-	-	histone deacetylase complex subunit sap18	1.82049e-91	0.8875	0	-
c10737_g1_i1	625	35.39	38.1	PaContig13727	hypothetical protein EAI (PACG13727)	0	-	-	-	-	-	-	transcription factor	3.48689e-39	0.6045	0	-
c10738_g1_i1	1744	2.5	2.01	PaContig21476	cytochrome p450 CYP4S1 (PACG21476)	2e-107	gb|EF113592.1|	Spodoptera exigua cytochrome p450 (CYP4S11) mRNA, partial cds	2e-17	-	-	-	cytochrome p450	0	0.6995	5	P:biological_process; F:oxidoreductase activity; F:ion binding; F:molecular_function
c10741_g1_i1	2971	9.07	10.66	PaContig5608	Cisplatin resistance-associated overexpressed protein (PACG5608)	0	-	-	-	-	-	-	luc7-like protein 3 isoform x1	8.19882e-168	0.8605	3	C:nucleus; P:ribonucleoprotein complex assembly; F:mRNA binding; P:mRNA processing
c10741_g1_i2	1895	69.23	52.53	PaContig5608	Cisplatin resistance-associated overexpressed protein (PACG5608)	0	-	-	-	-	-	-	luc7-like protein 3 isoform x1	1.67947e-172	0.8605	3	C:nucleus; P:ribonucleoprotein complex assembly; F:mRNA binding; P:mRNA processing
c10743_g1_i1	1362	1.92	2.24	-	-	-	ref|XM_002433598.1|	Ixodes scapularis cAMP-dependent protein kinase catalytic subunit,	9e-126	FBgn0261988	Gprk2	0	g protein-coupled receptor kinase 2	0	0.805	18	P:embryo development; P:transmembrane transport; P:signal transduction; P:cell morphogenesis; F:ion binding; P:cellular protein modification process; P:anatomical structure development; P:biosynthetic process; C:cellular_component; C:plasma membrane; F:molecular_function; P:immune system process; P:reproduction; P:response to stress; C:cytoplasm; P:cell differentiation; P:cellular nitrogen compou…
c10743_g2_i1	795	1.7	0.44	-	-	-	ref|XM_004933040.1|	PREDICTED: Bombyx mori G protein-coupled receptor kinase 2-like	1e-89	-	-	-	g protein-coupled receptor kinase 2	4.06439e-39	0.8915	5	P:signal transduction; F:ion binding; P:cellular protein modification process; F:kinase activity
c10743_g2_i2	994	0.2	1.26	-	-	-	ref|XM_004933040.1|	PREDICTED: Bombyx mori G protein-coupled receptor kinase 2-like	2e-102	-	-	-	g protein-coupled receptor kinase 5	3.85958e-73	0.774	7	P:signal transduction; F:ion binding; P:cellular protein modification process; C:cellular_component; F:kinase activity; P:transport
c10745_g1_i1	1424	60.46	66.5	PaContig19391	mitochondrial ribosomal protein S5 (PACG19391)	0	-	-	-	-	-	-	28s ribosomal protein mitochondrial	0	0.7685	5	F:RNA binding; F:structural constituent of ribosome; C:ribosome; P:translation
c10750_g1_i1	1324	28.03	33.79	PaContig213	Karyogamy protein KAR4 (PACG213)	0	dbj|AK403835.1|	Papilio xuthus mRNA, methyltransferase, sequence id: Px-2198,	3e-125	-	-	-	methyltransferase-like protein 14 homolog	0	0.83	3	F:methyltransferase activity; P:cellular nitrogen compound metabolic process
c10754_g1_i1	1130	37.61	42.98	PaContig9032	NADH dehydrogenase iron-sulfur protein 3 (PACG9032)	0	ref|XM_008843623.1|	PREDICTED: Nannospalax galili NADH dehydrogenase (ubiquinone)	1e-55	-	-	-	nadh dehydrogenase	1.23502e-170	0.8725	6	P:biological_process; F:oxidoreductase activity; C:mitochondrion; C:protein complex
c10767_g1_i1	989	15.04	14.96	PaContig6557	brinker (brk)	0	-	-	-	-	-	-	proline-rich receptor-like protein kinase perk2-like	2.49896e-59	0.872	6	F:DNA binding; F:nucleotidyltransferase activity; P:cellular nitrogen compound metabolic process; P:biosynthetic process
c10770_g1_i1	1195	17.92	4.58	PaContig19404	salivary purine nucleosidase (PACG19404)	0	-	-	-	-	-	-	pyrimidine-specific ribonucleoside hydrolase riha-like	5.37147e-144	0.6	2	P:biological_process; F:molecular_function
c10777_g1_i1	884	46.8	42.48	PaContig184	Pre-mRNA-splicing factor SPF27 (PACG184)	0	-	-	-	-	-	-	pre-mrna-splicing factor spf27	4.24438e-156	0.7475	1	P:mRNA processing
c10781_g1_i1	1946	13.1	13.67	PaContig13916	Prefoldin subunit 1 (PACG13916)	0	-	-	-	-	-	-	prefoldin subunit 1	1.27085e-35	0.6245	3	F:unfolded protein binding; C:protein complex; P:protein folding
c10782_g1_i1	3493	3.3	2.49	PaContig4250	ER degradation-enhancing alpha-mannosidase-like 3 (PACG4250)	0	-	-	-	-	-	-	er degradation-enhancing alpha-mannosidase-like protein 3 isoform x1	0	0.7115	4	P:biological_process; F:ion binding; C:cellular_component; F:hydrolase activity, acting on glycosyl bonds
c10782_g1_i2	3319	5.57	5.55	PaContig4250	ER degradation-enhancing alpha-mannosidase-like 3 (PACG4250)	0	-	-	-	-	-	-	er degradation-enhancing alpha-mannosidase-like protein 3	0	0.749	4	P:biological_process; F:ion binding; C:cellular_component; F:hydrolase activity, acting on glycosyl bonds
c10783_g1_i1	1846	0.43	0.31	PaContig23929	basket (bsk)	5e-172	gb|JF727877.1|	Helicoverpa armigera c-Jun NH2-terminal kinase mRNA, complete	0	FBgn0000229	bsk	0	stress-activated protein kinase jnk	0	0.944	9	P:transmembrane transport; F:transmembrane transporter activity; P:signal transduction; F:ion binding; P:cellular protein modification process; C:cellular_component; F:signal transducer activity; F:kinase activity
c10783_g1_i2	2005	0.35	1.06	PaContig23929	basket (bsk)	6e-172	gb|JF727877.1|	Helicoverpa armigera c-Jun NH2-terminal kinase mRNA, complete	0	-	-	-	stress-activated protein kinase jnk	0	0.929	6	P:signal transduction; F:ion binding; P:cellular protein modification process; F:signal transducer activity; F:kinase activity
c10786_g1_i1	988	52.85	47.36	PaContig23350	Tropomyosin-1 (PACG23350)	0	dbj|AB264660.1|	Papilio xuthus mRNA for Tropomyosin 2, complete cds, clone: Fsg30	0	FBgn0004117	Tm2	2e-138	tropomyosin isoform b	1.10938e-162	0.9455	3	C:cytoskeleton; C:cytoplasm; P:anatomical structure development; F:cytoskeletal protein binding
c10790_g1_i1	539	50.77	64.78	PaContig13914	LSM Sm-like protein family member (PACG13914)	0	dbj|AK384995.1|	Bombyx mori mRNA, clone: fcaL47D09	3e-66	-	-	-	u6 snrna-associated sm-like protein lsm3	1.19446e-44	0.9315	8	C:nucleus; F:RNA binding; P:nucleobase-containing compound catabolic process; C:cytosol; P:mRNA processing; F:molecular_function
c10791_g1_i1	1044	11.56	13.65	PaContig23105	ribosomal protein L20 (PACG23105)	0	-	-	-	-	-	-	39s ribosomal protein mitochondrial	3.30893e-86	0.7925	5	F:structural constituent of ribosome; C:ribosome; F:rRNA binding; P:translation
c10791_g1_i2	1003	28.5	31.01	PaContig23105	ribosomal protein L20 (PACG23105)	0	-	-	-	-	-	-	39s ribosomal protein mitochondrial	2.18948e-86	0.7925	5	F:structural constituent of ribosome; C:ribosome; F:rRNA binding; P:translation
c10792_g2_i1	1045	0.41	2.37	-	-	-	dbj|AK384712.1|	Bombyx mori mRNA, clone: fcaL34D04	0	-	-	-	y+l amino acid transporter 2 isoform x1	2.26498e-174	0.8745	3	P:transmembrane transport; F:transmembrane transporter activity; C:cellular_component
c10792_g3_i1	307	0.27	1.68	-	-	-	ref|XM_001655534.1|	Aedes aegypti cationic amino acid transporter partial mRNA	8e-12	-	-	-	cationic amino acid transporter	1.6023e-55	0.7945	3	P:transmembrane transport; F:transmembrane transporter activity; C:cellular_component
c10800_g1_i1	6851	15.04	12	PaContig12524	laminin A chain (PACG12524)	0	-	-	-	-	-	-	laminin subunit alpha	0	0.579	3	P:cell adhesion; C:proteinaceous extracellular matrix
c10806_g1_i1	641	47.77	58.64	PaContig8565	cytochrome B561 (PACG8565)	0	-	-	-	-	-	-	cytochrome b561	2.14222e-50	0.6163	0	-
c10808_g1_i1	987	4.21	4.71	PaContig1079	omega-class glutathione S-transferase (PACG1079)	0	-	-	-	-	-	-	glutathione s-transferase omega 1	3.54621e-109	0.7365	5	P:biological_process; C:cytoplasm; F:transferase activity, transferring alkyl or aryl (other than methyl) groups
c10808_g1_i2	1014	26.93	22.29	PaContig1079	omega-class glutathione S-transferase (PACG1079)	0	-	-	-	-	-	-	glutathione s-transferase omega 1	5.32262e-121	0.74	5	P:biological_process; C:cytoplasm; F:transferase activity, transferring alkyl or aryl (other than methyl) groups
c10810_g1_i1	963	3.01	2.84	PaContig12771	RNA-binding protein Nova-1 (PACG12771)	0	ref|XM_004925652.1|	PREDICTED: Bombyx mori RNA-binding protein Nova-2-like (LOC101744404),	5e-173	-	-	-	rna-binding protein nova-2-like	3.23071e-170	0.8665	1	F:RNA binding
c10820_g1_i1	1260	0.74	2.74	-	-	-	ref|XM_001962643.1|	Drosophila ananassae GF14311 (Dana\GF14311), mRNA	1e-10	-	-	-	lachesin isoform x1	0	0.838	1	F:molecular_function
c10822_g1_i1	1614	5.41	9.48	PaContig19945	Uncharacterized protein PACG19945 (PACG19945)	0	-	-	-	-	-	-	hypothetical protein X975_11963, partial	1.01098e-14	0.4493	7	F:metal ion binding; F:nucleic acid binding; F:zinc ion binding; F:DNA binding; P:nucleus-associated proteasomal ubiquitin-dependent protein catabolic process; P:proteasome localization; C:nucleus
c10831_g1_i1	414	0.49	0.87	-	-	-	ref|XM_004923134.1|	PREDICTED: Bombyx mori longitudinals lacking protein, isoforms	5e-54	-	-	-	longitudinals lacking isoforms a b d l	4.30191e-36	0.7072	1	F:ion binding
c10845_g1_i1	279	11.34	6.66	PaContig1556	Zinc finger E-box-binding homeobox 1 (TCF-8)	2e-29	-	-	-	-	-	-	gastrula zinc finger	5.69803e-27	0.75	2	F:ion binding; F:molecular_function
c10849_g1_i1	503	126.94	120.81	PaContig8868	HIG1 domain family member 2A (PACG8868)	0	-	-	-	-	-	-	hig1 domain family member 2a	3.52558e-47	0.7725	1	C:cellular_component
c10852_g1_i1	1333	22.14	22.41	PaContig2554	Chromatin assembly factor 1 subunit (Caf1)	0	-	-	-	-	-	-	chromatin assembly factor 1 subunit b	5.44231e-157	0.738	1	F:molecular_function
c10861_g1_i1	1138	59.38	47.57	PaContig247	mRNA transport regulator 3 (PACG247)	0	-	-	-	-	-	-	exosome complex component mtr3-like	1.50736e-114	0.672	0	-
c10864_g1_i1	1375	0.29	1.08	-	-	-	dbj|AK388357.1|	Bombyx mori mRNA, clone: BmN-18G12	1e-109	-	-	-	bromodomain and wd repeat-containing protein 3	3.76929e-122	0.6895	1	F:molecular_function
c10864_g1_i2	1314	3.34	2.56	-	-	-	dbj|AK388357.1|	Bombyx mori mRNA, clone: BmN-18G12	4e-109	-	-	-	ph-interacting protein isoform x2	2.06471e-144	0.7035	0	-
c10872_g1_i1	510	4.05	3.38	PaContig22012	UPF0663 transmembrane protein C17orf28 homolog (PACG22012)	1e-113	ref|XM_004463828.1|	PREDICTED: Dasypus novemcinctus HID1 domain containing (HID1),	2e-97	-	-	-	protein hid1	2.94418e-70	0.9035	9	P:biological_process; C:cytoskeleton; C:cytoplasm; C:Golgi apparatus; C:protein complex; C:organelle; C:extracellular region; P:transport; C:plasma membrane; F:molecular_function
c10883_g1_i1	980	20.39	34.42	PaContig6383	mitochondrial ribosomal protein S10 (PACG6383)	0	-	-	-	-	-	-	mitochondrial ribosomal protein s10	1.61826e-83	0.76	1	C:ribosome
c10884_g1_i1	1827	25.85	36.34	PaContig8637	Conserved oligomeric Golgi complex subunit 8 (COG complex subunit 8)	0	-	-	-	-	-	-	conserved oligomeric golgi complex subunit 8	0	0.602	1	C:cytoplasm; C:Golgi apparatus; C:protein complex
c10889_g1_i1	261	1.79	1.89	-	-	-	ref|NM_011664.3|	Mus musculus ubiquitin B (Ubb), mRNA	2e-132	-	-	-	ubiquitin-40s ribosomal protein partial	1.32372e-47	0.9865	70	P:catabolic process; F:ion binding; P:cellular protein modification process; P:biosynthetic process; C:organelle; C:extracellular region; F:molecular_function; C:nucleoplasm; P:small molecule metabolic process; C:endosome; F:RNA binding; P:cell death; C:cytosol; P:protein maturation; P:cellular nitrogen compound metabolic process; P:biological_process; P:membrane organization; P:generation of pre…
c10890_g1_i1	1377	40.86	296.9	PaContig7822	Collagen alpha-1(IX) chain (PACG7822)	0	-	-	-	-	-	-	hypothetical protein KGM_17307	5.05276e-20	0.44	0	-
c10900_g1_i1	2738	1.24	1.05	-	-	-	ref|XM_006004548.1|	PREDICTED: Latimeria chalumnae ubiquitin protein ligase E3B (UBE3B),	8e-22	-	-	-	ubiquitin-protein ligase e3b	0	0.8965	3	P:cellular protein modification process; F:molecular_function; F:ligase activity
c10902_g1_i1	738	27.71	46.24	PaContig5619	gonadal (gdl)	0	-	-	-	-	-	-	gonadal protein gdl	3.58171e-95	0.8145	0	-
c10902_g1_i2	725	5.95	2.53	PaContig5619	gonadal (gdl)	0	-	-	-	-	-	-	gonadal protein gdl	8.45149e-83	0.8135	0	-
c10902_g1_i3	656	15.57	11.96	PaContig5619	gonadal (gdl)	0	-	-	-	-	-	-	gonadal protein gdl	3.11831e-82	0.8305	0	-
c10904_g1_i1	1906	123.26	128.73	PaContig5506	innexin 2 (inx2)	0	gb|AY196138.1|	Spodoptera frugiperda innexin mRNA, complete cds	0	FBgn0027108	inx2	0	innexin inx2	0	0.9305	13	P:small molecule metabolic process; P:biological_process; P:transmembrane transport; F:transmembrane transporter activity; F:oxidoreductase activity; F:ion binding; P:cellular nitrogen compound metabolic process; P:biosynthetic process; C:cellular_component; P:transport; C:plasma membrane
c10909_g1_i1	1066	41.78	73.81	PaContig23583	Afadin- and alpha-actinin-binding protein (PACG23583)	0	-	-	-	-	-	-	hypothetical protein KGM_15885	2.19937e-119	0.84	0	-
c10910_g1_i1	1372	179.28	151.45	PaContig14	nuclear excision repair protein rad23 (PACG14)	0	-	-	-	-	-	-	nuclear excision repair protein rad23	1.67489e-168	0.6745	5	C:nucleus; F:DNA binding; P:catabolic process; P:DNA metabolic process; P:response to stress
c10914_g1_i1	1158	4.16	2.35	PaContig8929	C-type lectin 4 (PACG8929)	0	dbj|AK402315.1|	Papilio polytes mRNA for C-type lectin - galactose binding, complete	1e-149	-	-	-	aael011078- partial	1.33665e-137	0.9565	1	F:molecular_function
c10924_g1_i1	968	40.37	49.96	PaContig19360	peptidylprolyl isomerase (PACG19360)	0	ref|XM_008184157.1|	PREDICTED: Acyrthosiphon pisum peptidyl-prolyl cis-trans isomerase-like	5e-49	-	-	-	peptidyl-prolyl cis-trans isomerase-like 1	2.74204e-104	0.863	3	P:cellular protein modification process; P:protein folding; F:isomerase activity
c10925_g1_i1	720	7.18	6.52	PaContig15182	Uncharacterized protein PACG15182 (PACG15182)	7e-162	-	-	-	-	-	-	PREDICTED: uncharacterized protein LOC105382159	1.49576e-79	0.825	0	-
c10935_g1_i1	932	131.2	163.82	PaContig13566	nanos-M (nos-M)	0	-	-	-	-	-	-	nanos-like protein	3.47057e-39	0.701	1	F:molecular_function
c10936_g1_i1	738	139.69	143.58	PaContig23440	mitochondrial ribosomal protein (PACG23440)	0	-	-	-	-	-	-	mitochondrial ribosomal protein l53	8.36696e-66	0.77	4	F:structural constituent of ribosome; C:mitochondrion; C:ribosome; P:mitochondrion organization; P:translation
c10937_g1_i1	293	16.42	18.89	-	-	-	gb|GU084331.1|	Manduca sexta ribosomal protein L15 (rpl15) mRNA, complete cds	2e-18	-	-	-	-	-	-	-	-
c10938_g1_i1	1250	32.37	39.28	PaContig5572	ribosomal protein S34 (PACG5572)	0	-	-	-	-	-	-	mitochondrial ribosomal protein s34	3.8827e-95	0.7215	4	F:structural constituent of ribosome; C:mitochondrion; C:ribosome; P:translation
c10942_g1_i1	593	10.87	14.19	PaContig19509	PREDICTED: exocyst complex component 4-like (PACG19509)	0	-	-	-	-	-	-	exocyst complex component 4	1.29283e-24	0.744	3	P:vesicle docking involved in exocytosis; C:exocyst; P:protein transport
c10942_g2_i1	400	15.61	5.73	PaContig19509	PREDICTED: exocyst complex component 4-like (PACG19509)	2e-86	-	-	-	-	-	-	-	-	-	-	-
c10942_g2_i2	411	0	14.96	PaContig19509	PREDICTED: exocyst complex component 4-like (PACG19509)	2e-86	-	-	-	-	-	-	-	-	-	-	-
c10943_g1_i1	2457	0.24	3.34	-	-	-	dbj|AK378458.1|	Bombyx mori mRNA, clone: fmgV44F05	2e-102	-	-	-	venom dipeptidyl peptidase 4	0	0.5745	3	P:biological_process; F:peptidase activity; C:cellular_component
c10952_g1_i1	519	4.15	6.03	PaContig16961	modifier of mdg4 (mod(mdg4))	5e-167	-	-	-	-	-	-	-	-	-	-	-
c10952_g1_i2	728	1.02	1.59	PaContig16961	modifier of mdg4 (mod(mdg4))	3e-156	-	-	-	-	-	-	hypothetical protein KGM_05403	1.56567e-08	0.5525	0	-
c10954_g1_i1	891	12.58	10.88	PaContig2703	Pyridoxal phosphate phosphatase PHOSPHO2 (PACG2703)	0	-	-	-	-	-	-	pyridoxal phosphate phosphatase phospho2	1.09535e-110	0.547	2	P:biological_process; F:phosphatase activity
c1096_g1_i1	2074	60.55	0	PaContig23368	Uncharacterized protein PACG23368 (PACG23368)	0	-	-	-	-	-	-	G	7.27626e-99	0.54	0	-
c10973_g1_i1	1029	3.05	1.92	-	-	-	ref|XM_008298149.1|	PREDICTED: Stegastes partitus protein tyrosine phosphatase, receptor	5e-29	-	-	-	receptor-type tyrosine-protein phosphatase n2	0	0.8785	3	F:phosphatase activity; P:cellular protein modification process
c10973_g2_i1	1706	1.28	1.02	-	-	-	ref|XM_004930372.1|	PREDICTED: Bombyx mori receptor-type tyrosine-protein phosphatase	8e-17	-	-	-	receptor-type tyrosine-protein phosphatase n2	0	0.565	2	F:phosphatase activity; P:cellular protein modification process
c10973_g4_i1	694	0.41	0.3	-	-	-	ref|XM_004930372.1|	PREDICTED: Bombyx mori receptor-type tyrosine-protein phosphatase	8e-22	-	-	-	receptor-type tyrosine-protein phosphatase n2	2.01227e-91	0.5	2	F:phosphatase activity; P:cellular protein modification process
c10973_g4_i2	739	1.76	1.42	-	-	-	ref|XM_004930372.1|	PREDICTED: Bombyx mori receptor-type tyrosine-protein phosphatase	8e-22	-	-	-	receptor-type tyrosine-protein phosphatase n2	3.53056e-106	0.52	3	F:phosphatase activity; P:cellular protein modification process
c10984_g1_i1	256	31.94	14.13	PaContig8799	microsomal glutathione S-transferase 1 (PACG8799)	4e-130	-	-	-	-	-	-	microsomal glutathione s-transferase-like	1.37393e-19	0.7495	2	P:biological_process; F:molecular_function
c10984_g2_i1	536	16.09	5.36	PaContig8799	microsomal glutathione S-transferase 1 (PACG8799)	5e-162	-	-	-	-	-	-	microsomal glutathione s-transferase-like	8.45148e-46	0.7895	2	P:biological_process; F:molecular_function
c10988_g1_i1	630	28.61	34.26	PaContig9011	U6 snRNA-associated Sm-like protein (PACG9011)	0	-	-	-	-	-	-	u6 snrna-associated sm-like protein lsm7	7.16427e-66	0.925	5	F:DNA binding; F:ion binding
c10989_g1_i1	674	24.91	30.12	PaContig9166	Putative peptidyl-tRNA hydrolase PTRHD1 (PACG9166)	0	-	-	-	-	-	-	peptidyl-trna hydrolase ptrhd1	5.66141e-71	0.81	4	F:phosphatase activity; P:cellular protein modification process; F:molecular_function
c10990_g1_i1	1230	867.99	899.23	PaContig19807	ribosomal protein L9 (PACG19807)	0	gb|HQ424696.1|	Euphydryas aurinia ribosomal protein L9 (RpL9) mRNA, complete	0	-	-	-	ribosomal protein l9	1.16024e-129	0.963	5	F:structural constituent of ribosome; C:ribosome; F:rRNA binding; P:translation
c10992_g1_i1	462	5.07	9.39	-	-	-	gb|DQ115793.1|	Bombyx mori acetylcholinesterase (ace) gene, complete cds	2e-17	-	-	-	-	-	-	-	-
c11003_g1_i1	879	2.23	1.59	PaContig10742	Transmembrane protein 165 (PACG10742)	0	-	-	-	-	-	-	transmembrane protein 165	1.17772e-89	0.777	1	C:cellular_component
c11003_g1_i2	791	14.01	14.23	PaContig10742	Transmembrane protein 165 (PACG10742)	0	-	-	-	-	-	-	transmembrane protein 165	2.69855e-90	0.784	1	C:cellular_component
c11006_g3_i1	781	0	2.95	-	-	-	ref|XM_004531463.1|	PREDICTED: Ceratitis capitata S-acyltransferase TIP1-like (LOC101449360),	2e-48	-	-	-	probable protein s-acyltransferase 23	2.09756e-151	0.943	8	F:transferase activity, transferring acyl groups; F:RNA binding; F:ion binding; P:cellular protein modification process; C:Golgi apparatus; P:biosynthetic process; C:cellular_component; F:molecular_function
c11009_g2_i1	654	13.78	16.67	PaContig13921	frataxin (PACG13921)	0	-	-	-	-	-	-	frataxin mitochondrial	6.81972e-68	0.723	11	P:biological_process; P:cytoskeleton-dependent intracellular transport; F:oxidoreductase activity; C:mitochondrion; P:cellular component assembly; F:ion binding; P:biosynthetic process; P:circulatory system process; P:response to stress
c11011_g1_i1	1100	1.68	4.47	PaContig21222	Uncharacterized protein PACG21222 (PACG21222)	1e-155	-	-	-	-	-	-	exosome complex exonuclease rrp44-like	2.18876e-17	0.4935	0	-
c11012_g1_i1	1287	4.69	5.27	PaContig9678	Toll-related protein (PACG9678)	0	-	-	-	-	-	-	protein toll	6.58874e-60	0.4715	1	F:molecular_function
c11013_g1_i1	460	211.21	182.88	PaContig19815	cyclope (cype)	0	-	-	-	-	-	-	mitochondrial cytochrome c oxidase subunit 6c	3.76322e-34	0.686	6	C:lipid particle; P:transmembrane transport; F:transmembrane transporter activity; F:oxidoreductase activity; F:peptidase activity
c11018_g2_i1	704	2.35	0	-	-	-	dbj|AP008992.1|	Bombyx mori genomic DNA, chromosome 27, BAC clone:001D20, complete	1e-109	-	-	-	PREDICTED: uncharacterized protein LOC105199205	6.74142e-26	0.74	0	-
c11020_g1_i1	614	3.36	1.59	-	-	-	ref|XM_002087446.1|	Drosophila yakuba GE15865 (Dyak\GE15865), mRNA	2e-22	-	-	-	epidermal growth factor receptor kinase substrate 8 isoform x1	3.25916e-35	0.9315	3	P:biological_process; F:ion binding; F:kinase activity
c11020_g1_i2	543	15.48	14.29	-	-	-	ref|XM_002087446.1|	Drosophila yakuba GE15865 (Dyak\GE15865), mRNA	2e-22	-	-	-	epidermal growth factor receptor kinase substrate 8 isoform x1	1.00392e-35	0.9315	3	P:biological_process; F:ion binding; F:kinase activity
c11022_g1_i1	1030	35	50.67	PaContig23044	UPF0436 protein C9orf6 homolog (PACG23044)	0	-	-	-	-	-	-	protein simiate	1.5613e-76	0.6525	2	C:cytoplasm; P:catabolic process; P:cellular amino acid metabolic process; C:protein complex
c11027_g2_i1	1740	1.42	0.67	-	-	-	ref|XM_002432402.1|	Pediculus humanus corporis homeobox protein arx, putative, mRNA	1e-29	-	-	-	paired-like family homeodomain transcription factor	8.86868e-155	0.772	11	C:nucleus; F:DNA binding; P:signal transduction; F:nucleic acid binding transcription factor activity; P:anatomical structure development; C:protein complex; P:cellular nitrogen compound metabolic process; P:biosynthetic process; P:growth
c11027_g2_i2	1517	0.69	0.68	-	-	-	ref|XM_002432402.1|	Pediculus humanus corporis homeobox protein arx, putative, mRNA	1e-29	-	-	-	paired-like family homeodomain transcription factor	1.66471e-120	0.7695	11	C:nucleus; F:DNA binding; P:signal transduction; F:nucleic acid binding transcription factor activity; P:anatomical structure development; C:protein complex; P:cellular nitrogen compound metabolic process; P:biosynthetic process; P:growth
c11029_g1_i1	1731	34.59	39.75	PaContig6225	Uncharacterized methyltransferase WBSCR22 (PACG6225)	0	-	-	-	-	-	-	probable 18s rrna (guanine-n )-methyltransferase	0	0.866	2	P:biological_process; F:methyltransferase activity
c11034_g1_i1	1137	1.24	1.57	PaContig17589	2-deoxyglucose-6-phosphate phosphatase (PACG17589)	7e-139	-	-	-	-	-	-	pseudouridine-5 -monophosphatase-like	6.44699e-87	0.736	2	P:biological_process; F:molecular_function
c11034_g1_i3	962	2.24	1.12	PaContig17589	2-deoxyglucose-6-phosphate phosphatase (PACG17589)	6e-139	-	-	-	-	-	-	pseudouridine-5 -monophosphatase-like	1.30344e-99	0.742	2	P:biological_process; F:molecular_function
c11039_g2_i1	2149	9.45	17.14	PaContig19331	Sodium-independent sulfate anion transporter (PACG19331)	0	dbj|AK383600.1|	Bombyx mori mRNA, clone: MFB-13I22	0	-	-	-	sodium-independent sulfate anion transporter	0	0.773	4	P:biological_process; P:transmembrane transport; F:transmembrane transporter activity; C:cellular_component
c11039_g2_i2	2092	95.05	67.63	PaContig19331	Sodium-independent sulfate anion transporter (PACG19331)	0	dbj|AK383600.1|	Bombyx mori mRNA, clone: MFB-13I22	0	FBgn0013953	Esp	0	sodium-independent sulfate anion transporter	0	0.773	4	P:biological_process; P:transmembrane transport; F:transmembrane transporter activity; C:cellular_component
c11048_g1_i1	1221	38.37	0	PaContig638	Mo-molybdopterin cofactor sulfurase (PACG638)	0	-	-	-	-	-	-	mosc domain-containing protein mitochondrial-like	6.80255e-151	0.6655	4	P:biological_process; F:ion binding; F:molecular_function
c11048_g1_i2	1200	0.01	20.1	PaContig638	Mo-molybdopterin cofactor sulfurase (PACG638)	0	-	-	-	-	-	-	mosc domain-containing protein mitochondrial-like	5.25078e-151	0.6575	4	P:biological_process; F:ion binding; F:molecular_function
c11052_g1_i1	1430	1.46	1.06	-	-	-	emb|FP236755.1|	H.numata DNA sequence from clone AEHN-49B1, complete sequence	2e-22	-	-	-	thrombospondin type-1 domain-containing protein 7a-like	2.64335e-124	0.8225	0	-
c11054_g1_i1	1097	16.14	16.9	PaContig8740	rolled (rl)	0	-	-	-	-	-	-	wd repeat domain-containing protein 83-like	1.9715e-130	0.7435	1	F:molecular_function
c11055_g1_i1	3013	2.94	2.73	PaContig11370	ADP-ribosylation factor-like protein 5B (PACG11370)	2e-158	-	-	-	-	-	-	adp-ribosylation factor-like protein 5b	1.67429e-114	0.928	4	P:signal transduction; F:GTPase activity; F:ion binding; C:intracellular
c11057_g1_i1	886	0.8	4.3	-	-	-	dbj|AK401173.1|	Papilio xuthus mRNA for similar to CG3777, complete cds, sequence	8e-22	-	-	-	-	-	-	-	-
c11057_g2_i2	3138	1.03	3.79	-	-	-	gb|KC996762.1|	Bicyclus anynana C5197 (C5197) mRNA, complete cds	0	-	-	-	mucin-5ac-like isoform x4	1.60807e-167	0.6314	0	-
c11059_g1_i1	2043	2.42	2.24	PaContig13701	pygopus (pygo)	1e-109	-	-	-	-	-	-	protein pygopus	6.80757e-62	0.9575	10	P:small molecule metabolic process; F:ion binding; P:cellular nitrogen compound metabolic process; P:biosynthetic process; F:kinase activity
c11064_g1_i1	1044	9.05	7.06	PaContig18335	orfY (PACG18335)	0	-	-	-	-	-	-	n-acetylserotonin o-methyltransferase-like protein	4.02907e-106	0.7305	1	C:cytoplasm
c11070_g1_i1	1171	35.37	20.66	PaContig10668	hypothetical protein (PACG10668)	0	-	-	-	-	-	-	PREDICTED: uncharacterized protein LOC105398274	2.30683e-33	0.645	0	-
c11071_g1_i1	698	15.82	18.59	PaContig8861	Uncharacterized protein PACG8861 (PACG8861)	0	-	-	-	-	-	-	low quality protein: phd and ring finger domain-containing protein 1-like	1.06407e-19	0.645	2	F:metal ion binding; F:zinc ion binding
c11077_g1_i1	658	10.12	2.88	PaContig20269	Uncharacterized protein PACG20269 (PACG20269)	0	-	-	-	-	-	-	-	-	-	-	-
c11077_g1_i2	676	19.04	22.52	PaContig20269	Uncharacterized protein PACG20269 (PACG20269)	0	-	-	-	-	-	-	-	-	-	-	-
c11080_g1_i1	3418	10.33	15.57	PaContig9800	klumpfuss (PACG9800)	0	-	-	-	-	-	-	isoform a	2.56363e-104	0.8225	12	P:cell proliferation; P:cell division; C:nucleus; P:biological_process; P:generation of precursor metabolites and energy; P:cell death; P:signal transduction; F:ion binding; P:anatomical structure development; P:cell differentiation; P:anatomical structure formation involved in morphogenesis; F:molecular_function
c11083_g1_i1	1854	1.53	1.8	PaContig21714	Ataxin-2 homolog (Datx2)	2e-126	-	-	-	-	-	-	isoform j	0	0.712	0	-
c11084_g1_i1	826	154.75	180.09	PaContig8546	Proteasome subunit beta type-2 (PACG8546)	0	ref|XM_004928211.1|	PREDICTED: Bombyx mori proteasome subunit beta type-2-like (LOC101736622),	3e-105	-	-	-	proteasome subunit beta type-2-like	3.79975e-140	0.856	5	C:nucleus; C:cytoplasm; P:catabolic process; C:protein complex; F:peptidase activity; C:intracellular
c11086_g1_i1	1364	977.61	946.45	PaContig20728	40S ribosomal protein S4 (PACG20728)	0	gb|GU084292.1|	Manduca sexta ribosomal protein S4 (rps4) mRNA, complete cds	0	-	-	-	ribosomal protein s4	0	0.9515	5	F:structural constituent of ribosome; C:ribosome; F:rRNA binding; P:translation
c11091_g1_i1	1459	47.45	41.35	PaContig5678	hypothetical protein EAI (PACG5678)	0	-	-	-	-	-	-	upf0390 protein zgc136864-like	8.31805e-14	0.82	0	-
c11094_g1_i1	2071	897.39	941	PaContig23491	modifier of mdg4 (mod(mdg4))	0	ref|NM_001112758.1|	Bombyx mori Mod(mdg4)-heS00531 (Mod(mdg4)), mRNA	0	FBgn0002781	mod(mdg4)	2e-50	modifier of mdg4	3.56127e-139	0.8415	1	F:molecular_function
c11095_g1_i1	3221	2.74	1.92	-	-	-	ref|XM_008551738.1|	PREDICTED: Microplitis demolitor uncharacterized LOC103572925	0	-	-	-	protein disulfide-isomerase	0	0.8705	3	P:biological_process; P:homeostatic process; F:isomerase activity
c11099_g1_i1	714	7.97	4.56	-	-	-	ref|XM_004925766.1|	PREDICTED: Bombyx mori voltage-dependent L-type calcium channel	6e-68	-	-	-	voltage-dependent l-type calcium channel subunit beta-2 isoform x1	3.72034e-65	0.897	4	P:transmembrane transport; F:transmembrane transporter activity; C:protein complex; C:plasma membrane
c11103_g1_i1	1371	64.21	64.19	PaContig34	Ubiquitin fusion degradation protein 1-like protein (PACG34)	0	-	-	-	-	-	-	ubiquitin fusion degradation protein 1 homolog	0	0.8095	2	P:catabolic process; F:molecular_function
c11107_g1_i1	4762	2.78	1.99	-	-	-	ref|XM_004933462.1|	PREDICTED: Bombyx mori zinc finger SWIM domain-containing protein	7e-127	-	-	-	zinc finger swim domain-containing protein 6-like	0	0.747	1	F:ion binding
c11114_g1_i3	559	6.84	5.51	-	-	-	ref|XM_004926347.1|	PREDICTED: Bombyx mori fat-like cadherin-related tumor suppressor	3e-91	-	-	-	fat-like cadherin-related tumor suppressor homolog isoform x2	6.07147e-65	0.639	2	P:cell adhesion; C:cellular_component
c11115_g1_i1	621	1.42	0.6	PaContig20957	Uncharacterized protein PACG20957 (PACG20957)	7e-62	-	-	-	-	-	-	-	-	-	-	-
c11119_g1_i1	257	4.92	2.34	PaContig16287	Uncharacterized protein PACG16287 (PACG16287)	1e-40	-	-	-	-	-	-	-	-	-	-	-
c11119_g1_i2	218	9.74	5.51	PaContig16287	Uncharacterized protein PACG16287 (PACG16287)	2e-108	-	-	-	-	-	-	-	-	-	-	-
c11123_g1_i1	707	43.65	48.13	PaContig6000	UPF0139 membrane protein pMsmaA27 (PACG6000)	0	gb|HQ645847.1|	Helicoverpa armigera clone BAC P3E13 hypothetical protein, GTPase,	5e-34	-	-	-	protein asterix	1.33026e-76	0.8705	1	C:cellular_component
c11124_g1_i1	759	25.45	54.17	PaContig9627	Ubiquitin fusion degradation protein 1-like protein (PACG9627)	0	-	-	-	-	-	-	ribonuclease uk114	9.12099e-74	0.7105	6	C:nucleus; P:biological_process; F:RNA binding; C:cytoplasm; C:organelle; C:extracellular region; F:molecular_function; P:translation
c11126_g1_i1	956	5.13	4.43	PaContig13900	Uncharacterized protein PACG13900 (PACG13900)	4e-151	-	-	-	-	-	-	rab gtpase-binding effector protein 1-like isoform x3	9.13148e-59	0.7	2	F:metal ion binding; F:zinc ion binding
c11126_g1_i2	1043	2.28	5.38	PaContig13900	Uncharacterized protein PACG13900 (PACG13900)	2e-95	-	-	-	-	-	-	rab gtpase-binding effector protein 1-like isoform x3	6.73317e-70	0.695	1	F:ion binding
c11130_g1_i1	1443	30.15	37.2	PaContig227	UPF0451 protein C17orf61 homolog (PACG227)	0	-	-	-	-	-	-	transmembrane protein 256 homolog isoform x2	3.16199e-87	0.7815	0	-
c11130_g1_i2	1369	17.49	14.19	PaContig227	UPF0451 protein C17orf61 homolog (PACG227)	0	-	-	-	-	-	-	transmembrane protein 256 homolog isoform x2	1.11797e-73	0.7895	0	-
c11134_g1_i1	1007	24.63	42.4	PaContig5573	Uncharacterized protein C15orf41-like protein (PACG5573)	0	-	-	-	-	-	-	hypothetical protein KGM_22667	2.96068e-128	0.661	0	-
c11135_g1_i1	1052	62.57	48.6	PaContig13461	Myosin light chain 2 (Mlc2)	0	dbj|AK402259.1|	Papilio polytes mRNA for myosin light chain 2, complete cds,	0	gi|148298826|ref|NP_001091813.1	myosin regulatoryight chain 2 [Bombyx mori]	1e-105	myosin regulatory light chain 2	2.47362e-95	0.9285	2	C:cytoskeleton; F:ion binding; C:protein complex
c11136_g1_i1	857	1.98	1.08	-	-	-	ref|XM_004929286.1|	PREDICTED: Bombyx mori RNA pseudouridylate synthase domain-containing	0	-	-	-	rna pseudouridylate synthase domain-containing protein 2-like isoform x2	4.03618e-180	0.944	3	F:RNA binding; P:cellular nitrogen compound metabolic process; F:isomerase activity
c11142_g1_i1	819	759.09	579.77	PaContig8654	cellular retinoic acid binding protein (PACG8654)	0	ref|XM_004077852.1|	PREDICTED: Oryzias latipes fatty acid-binding protein, adipocyte-like	2e-07	-	-	-	cellular retinoic acid binding protein	1.13054e-72	0.8075	3	F:lipid binding; P:transport; F:molecular_function
c11144_g1_i1	975	32.44	32.41	PaContig18820	Protein LSM12 homolog (PACG18820)	0	-	-	-	-	-	-	protein lsm12 homolog	4.24318e-124	0.831	0	-
c11147_g1_i1	1613	54.9	57.57	PaContig5691	Microspherule protein 1 (PACG5691)	0	-	-	-	-	-	-	microspherule protein 1	0	0.7805	1	F:molecular_function
c11148_g1_i1	621	3.23	1.11	-	-	-	emb|FP340405.1|	60F14_SfBAC_fin, Spodoptera frugiperda BAC, egg DNA	1e-09	-	-	-	-	-	-	-	-
c11151_g1_i1	964	84.58	82.33	PaContig12650	Deoxynucleotidyltransferase terminal-interacting protein 2 (PACG12650)	0	-	-	-	-	-	-	deoxynucleotidyltransferase terminal-interacting protein 2-like	7.91821e-140	0.7405	2	P:biological_process; F:molecular_function
c11158_g1_i1	795	80.65	93.78	PaContig8692	coiled-coil domain containing 12-like protein (PACG8692)	0	-	-	-	-	-	-	coiled-coil domain-containing protein 12	1.37726e-64	0.78	0	-
c11159_g1_i1	755	52.56	68.88	PaContig25147	Fatty acid-binding protein (PACG25147)	0	-	-	-	-	-	-	fatty acid-binding	1.31396e-65	0.6825	3	F:lipid binding; P:transport; F:transporter activity
c1116_g1_i1	201	1.9	0	-	-	-	gb|JN957007.1|	Mus musculus targeted non-conditional, lacZ-tagged mutant allele	6e-68	-	-	-	14-3-3 protein partial	1.33308e-26	1	18	P:biological_process; P:membrane organization; P:signal transduction; P:anatomical structure development; P:cell-cell signaling; P:cellular protein modification process; C:organelle; C:extracellular region; P:transport; F:molecular_function; P:cell cycle; P:mitochondrion organization; P:protein targeting; F:RNA binding; P:cell death; P:cell differentiation; C:cytosol; C:cytoplasmic membrane-bound…
c11161_g1_i1	516	9.67	2.5	PaContig8631	conserved hypothetical protein (PACG8631)	0	-	-	-	-	-	-	PREDICTED: uncharacterized protein LOC101743133 isoform X1	5.05925e-13	0.935	0	-
c11161_g1_i2	461	61.58	53.01	PaContig8631	conserved hypothetical protein (PACG8631)	0	-	-	-	-	-	-	PREDICTED: uncharacterized protein LOC101743133 isoform X1	3.65827e-13	0.935	0	-
c11162_g2_i1	1042	0.1	2.7	-	-	-	ref|NM_001134243.1|	Bombyx mori neuropeptide receptor A17 (NGR-A17), mRNA	1e-14	-	-	-	-	-	-	-	-
c11166_g1_i1	2839	0.37	0.98	PaContig7559	Chloride channel protein (PACG7559)	0	ref|XM_001846406.1|	Culex quinquefasciatus chloride channel protein 3, mRNA	0	-	-	-	chloride channel protein 3	0	0.8725	6	P:transmembrane transport; F:transmembrane transporter activity; C:cellular_component; P:transport; F:molecular_function
c11166_g1_i2	2869	1.04	0	PaContig7559	Chloride channel protein (PACG7559)	0	ref|XM_001846406.1|	Culex quinquefasciatus chloride channel protein 3, mRNA	0	-	-	-	chloride channel protein 3	0	0.87	6	P:transmembrane transport; F:transmembrane transporter activity; C:cellular_component; P:transport; F:molecular_function
c11166_g1_i3	2747	0.52	1.09	PaContig7559	Chloride channel protein (PACG7559)	0	ref|XM_001846406.1|	Culex quinquefasciatus chloride channel protein 3, mRNA	0	-	-	-	chloride channel protein 3	0	0.925	6	P:transmembrane transport; F:transmembrane transporter activity; C:cellular_component; P:transport; F:molecular_function
c11170_g1_i1	387	4.92	16.98	PaContig18224	Heat shock protein SSB (PACG18224)	1e-97	-	-	-	-	-	-	-	-	-	-	-
c11172_g1_i1	1384	48.52	49.91	PaContig14219	domino (dom)	0	ref|XM_001849528.1|	Culex quinquefasciatus E1a binding protein P400, mRNA	1e-45	-	-	-	helicase domino	2.09885e-65	0.721	35	F:ATPase activity; P:embryo development; P:cell proliferation; P:locomotion; F:ion binding; P:anatomical structure development; F:helicase activity; C:chromosome; P:biosynthetic process; C:nucleolus; F:molecular_function; C:nucleoplasm; P:cell division; F:nucleic acid binding transcription factor activity; P:cellular nitrogen compound metabolic process; P:biological_process; P:signal transduction…
c11175_g1_i1	1220	1.58	1.58	-	-	-	gb|JX531669.1|	Bombyx mori acyl-CoA desaturase BmorKPAE (BmorKPAE) mRNA, complete	1e-74	-	-	-	acyl- delta desaturase	0	0.7595	4	P:small molecule metabolic process; P:biological_process; F:oxidoreductase activity; P:lipid metabolic process; P:biosynthetic process; C:cellular_component
c11176_g1_i1	688	15.92	18.7	PaContig2063	Ufm1-specific protease 1 (PACG2063)	3e-141	-	-	-	-	-	-	ufm1-specific protease 1-like	3.28342e-100	0.7165	1	P:biological_process
c11176_g1_i2	639	4.96	0.92	PaContig10447	Ufm1-specific protease 1 (PACG10447)	4e-164	-	-	-	-	-	-	probable ufm1-specific protease 1	1.24813e-84	0.73	2	P:biological_process; C:intracellular
c11182_g1_i1	509	15.65	9.13	PaContig8938	conserved hypothetical protein (PACG8938)	0	-	-	-	-	-	-	hypothetical protein KGM_05397	2.65685e-57	0.82	0	-
c11189_g2_i1	3010	2.57	1.13	PaContig17985	Dual 3',5'-cyclic-AMP and -GMP phosphodiesterase 11 (PACG16821)	3e-122	ref|XM_002052773.1|	Drosophila virilis GJ19829 (Dvir\GJ19829), mRNA	4e-89	-	-	-	dual 3 -cyclic-amp and -gmp phosphodiesterase 11-like	0	0.81	5	P:biological_process; P:signal transduction; F:ion binding; F:molecular_function
c11190_g1_i1	1466	7.92	25.22	PaContig15065	yellow-fb (PACG15065)	2e-180	-	-	-	-	-	-	yellow- isoform b	0	0.6255	4	P:biological_process; P:biosynthetic process
c11192_g1_i1	2382	2.68	1.75	-	-	-	dbj|AK382065.1|	Bombyx mori mRNA, clone: fdpe06C21	0	FBgn0086384	Mer	0	merlin isoform x2	0	0.854	5	P:cell proliferation; C:cytoskeleton; C:cytoplasm; F:cytoskeletal protein binding; C:cellular_component
c11194_g1_i1	1332	27.68	25.05	PaContig5580	Nucleotide-binding protein 1 (PACG5580)	0	ref|XM_005027504.1|	PREDICTED: Anas platyrhynchos nucleotide binding protein 1 (NUBP1),	2e-27	-	-	-	cytosolic fe-s cluster assembly factor nubp1 homolog	3.68565e-161	0.8115	6	P:cellular component assembly; F:ion binding; C:cytosol; P:biosynthetic process; F:molecular_function
c11197_g1_i1	1260	65.03	58.71	PaContig6375	hypothetical protein EAI (PACG6375)	0	-	-	-	-	-	-	agap008641-pa-like protein	2.03164e-64	0.775	0	-
c11199_g1_i1	425	8.72	8.73	PaContig21194	malonyl CoA-acyl carrier protein transacylase (PACG21194)	0	-	-	-	-	-	-	malonyl -acyl carrier protein transacylase	2.36514e-37	0.727	2	F:molecular_function
c11200_g1_i1	890	41.65	48.69	PaContig9098	mitochondrial ribosomal protein L16 (PACG9098)	0	-	-	-	-	-	-	39s ribosomal protein mitochondrial	1.41549e-127	0.7785	5	F:structural constituent of ribosome; C:mitochondrion; C:ribosome; F:rRNA binding; P:translation
c11206_g1_i1	733	81.81	119.58	PaContig19711	mitochondrial ribosomal protein L12 precursor (PACG19711)	0	-	-	-	-	-	-	60s ribosomal protein l7 partial	2.08859e-78	0.794	4	F:structural constituent of ribosome; C:ribosome; P:translation
c11209_g1_i2	1864	4.12	2.03	-	-	-	ref|XM_001845782.1|	Culex quinquefasciatus conserved hypothetical protein, mRNA	2e-83	-	-	-	formin-like protein cg32138 isoform x2	0	0.764	3	P:cytoskeleton organization; F:cytoskeletal protein binding; F:enzyme binding
c11217_g1_i1	1547	64.34	52.5	PaContig6265	Serine-threonine kinase receptor-associated protein (PACG6265)	0	ref|XM_010689795.1|	PREDICTED: Beta vulgaris subsp. vulgaris serine-threonine kinase	4e-10	-	-	-	serine-threonine kinase receptor-associated protein	0	0.792	3	P:biological_process; F:kinase activity
c11217_g1_i2	1514	6.59	5.49	PaContig6265	Serine-threonine kinase receptor-associated protein (PACG6265)	0	ref|XM_010689795.1|	PREDICTED: Beta vulgaris subsp. vulgaris serine-threonine kinase	4e-10	-	-	-	serine-threonine kinase receptor-associated protein	0	0.7955	3	P:biological_process; F:kinase activity
c11218_g1_i1	842	0	10.31	PaContig6479	transmembrane protein 177 (PACG6479)	0	-	-	-	-	-	-	transmembrane protein 177-like	5.90246e-103	0.641	1	C:integral component of membrane
c11218_g1_i2	1159	21.7	25.41	PaContig6479	transmembrane protein 177 (PACG6479)	0	-	-	-	-	-	-	transmembrane protein 177-like	1.31616e-158	0.63	1	C:integral component of membrane
c11224_g1_i2	727	2.21	1.16	-	-	-	-	-	-	FBgn0263102	psq	4e-34	protein beta isoform-like	1.73302e-73	0.8555	2	F:DNA binding
c11225_g1_i1	843	2.48	2.12	PaContig17594	pur-alpha (PACG17594)	0	ref|XM_004923466.1|	PREDICTED: Bombyx mori transcriptional activator protein Pur-alpha-like	3e-180	-	-	-	transcriptional activator protein pur-alpha isoform x1	1.42015e-146	0.9045	7	C:nucleus; F:DNA binding; C:cytoplasm; F:mRNA binding; P:cellular nitrogen compound metabolic process; P:biosynthetic process; C:intracellular
c11225_g1_i2	861	1.78	2.58	PaContig17594	pur-alpha (PACG17594)	0	ref|XM_004923466.1|	PREDICTED: Bombyx mori transcriptional activator protein Pur-alpha-like	3e-155	-	-	-	transcriptional activator protein pur-alpha isoform x1	7.99118e-144	0.8835	0	-
c11226_g1_i2	1555	1.41	2.09	PaContig13086	PREDICTED: putative nuclease HARBI1-like (PACG13086)	7e-170	-	-	-	-	-	-	nuclease harbi1	1.15099e-98	0.6595	0	-
c11226_g1_i3	1950	4.58	5.21	PaContig13086	PREDICTED: putative nuclease HARBI1-like (PACG13086)	9e-170	-	-	-	-	-	-	nuclease harbi1	2.7739e-122	0.645	3	F:molecular_function; P:biological_process; C:cellular_component
c11227_g1_i1	843	22.54	6.53	PaContig19828	cAMP proteinrating peptide precursor (PACG19828)	2e-94	-	-	-	-	-	-	up-regulated during skeletal muscle growth protein 5-like	3.27903e-14	0.8008	0	-
c11227_g1_i2	791	51.69	62.47	PaContig19828	cAMP proteinrating peptide precursor (PACG19828)	6e-138	-	-	-	-	-	-	up-regulated during skeletal muscle growth protein 5-like	2.74783e-14	0.7808	0	-
c11228_g1_i1	832	13.71	10.46	PaContig585	blastoderm specific protein 25d (PACG585)	0	-	-	-	-	-	-	blastoderm-specific protein 25d-like	6.31221e-43	0.5643	4	F:calcium ion binding; P:regulation of transcription, DNA-templated; F:sequence-specific DNA binding; F:sequence-specific DNA binding transcription factor activity
c11231_g1_i1	1169	0.76	1.28	-	-	-	gb|KF853196.1|	Lymantria dispar cytochrome P450 CYP6AB32 (CYP6AB32) mRNA, partial	2e-32	-	-	-	cytochrome p450	3.96264e-125	0.718	2	F:oxidoreductase activity; F:ion binding
c11235_g1_i1	721	0.79	1.17	-	-	-	dbj|AK382916.1|	Bombyx mori mRNA, clone: fepM11G12	2e-72	-	-	-	dna-directed rna polymerase i subunit rpa1 isoform x1	4.46494e-57	0.688	2	C:BBSome; P:nonmotile primary cilium assembly
c11237_g1_i1	987	43.1	58.96	PaContig5373	Uncharacterized protein PACG5373 (PACG5373)	0	dbj|AK403389.1|	Papilio xuthus mRNA, putative 3'UTR of hypothetical protein,	1e-30	-	-	-	-	-	-	-	-
c11239_g1_i1	1202	1.17	1.01	-	-	-	ref|XM_004927052.1|	PREDICTED: Bombyx mori uncharacterized LOC101745866 (LOC101745866),	0	-	-	-	atp-dependent dna helicase pif1-like	0	0.7685	5	P:chromosome organization; P:homeostatic process; F:helicase activity; P:DNA metabolic process; P:response to stress
c11239_g2_i1	230	0.46	0.98	-	-	-	ref|XM_004927052.1|	PREDICTED: Bombyx mori uncharacterized LOC101745866 (LOC101745866),	1e-95	-	-	-	atp-dependent dna helicase pif1-like	1.09309e-37	0.913	5	P:chromosome organization; P:homeostatic process; F:helicase activity; P:DNA metabolic process; P:response to stress
c11240_g1_i1	441	120.16	173.28	PaContig13687	Cytochrome b-c1 complex subunit 8 (PACG13687)	0	-	-	-	-	-	-	cytochrome b-c1 complex subunit 8	2.80744e-46	0.8125	8	C:lipid particle; P:small molecule metabolic process; P:generation of precursor metabolites and energy; P:transmembrane transport; F:transmembrane transporter activity; F:oxidoreductase activity; C:mitochondrion; C:protein complex; P:cellular nitrogen compound metabolic process; F:molecular_function
c11243_g1_i1	1508	1.62	3.71	-	-	-	gb|CP006979.1|	Pseudomonas monteilii SB3101, complete genome	1e-20	-	-	-	methylcrotonoyl- carboxylase beta mitochondrial	0	0.848	11	P:small molecule metabolic process; P:biological_process; P:sulfur compound metabolic process; P:catabolic process; C:mitochondrion; P:lipid metabolic process; P:cellular amino acid metabolic process; F:ligase activity; F:molecular_function
c11247_g1_i1	940	32.24	42.39	PaContig9059	exosome complex exonuclease rrp43 (ribosomal RNA processing protein 43 (PACG9059)	0	-	-	-	-	-	-	exosome complex component rrp43-like	7.31871e-140	0.705	2	F:exonuclease activity; P:nucleic acid phosphodiester bond hydrolysis
c11254_g1_i1	1594	6.53	4.2	PaContig9484	prominin (prom) protein (PACG9484)	0	-	-	-	-	-	-	prominin-like protein isoform x3	1.19705e-169	0.5905	1	C:cellular_component
c11256_g1_i1	1065	23.4	18.01	PaContig24633	Ecdysteroid-regulated 16 kDa protein (PACG24633)	4e-146	-	-	-	-	-	-	ecdysteroid-regulated 16 kda protein	7.3468e-50	0.6245	0	-
c11257_g1_i1	1303	5.1	4.95	PaContig11941	hypothetical protein AaeL (PACG11941)	0	-	-	-	-	-	-	e3 ubiquitin-protein ligase listerin	2.65646e-100	0.4944	2	F:metal ion binding; F:zinc ion binding
c11260_g2_i1	460	0	0.88	-	-	-	emb|CU467808.6|	H.melpomene DNA sequence from clone AEHM-28L23, complete sequence	4e-60	-	-	-	endonuclease-reverse transcriptase	1.08133e-44	0.637	2	P:cellular nitrogen compound metabolic process; F:molecular_function
c11265_g1_i1	2093	33.92	23.07	PaContig21164	Uncharacterized protein PACG21164 (PACG21164)	0	-	-	-	-	-	-	-	-	-	-	-
c11265_g2_i1	544	1654.46	1728.14	PaContig19827	ribosomal protein S20 (PACG19827)	0	gb|GU084275.1|	Manduca sexta ribosomal protein S20 (rps20) mRNA, complete cds	9e-146	-	-	-	ribosomal protein s20	1.91078e-80	0.95	5	F:structural constituent of ribosome; F:translation factor activity, nucleic acid binding; C:ribosome; P:translation
c11266_g1_i1	780	34.78	427.35	PaContig12090	chemosensory protein 8 (PACG12090)	0	-	-	-	-	-	-	chemosensory protein	7.71151e-51	0.747	0	-
c11267_g1_i1	1616	113.34	124.98	PaContig6250	High mobility group protein a (HmqA)	0	-	-	-	-	-	-	high mobility group protein a	8.58485e-13	0.82	4	C:nucleus; F:DNA binding; C:chromosome; P:cellular nitrogen compound metabolic process; P:biosynthetic process
c11273_g1_i1	1682	22.06	28.27	PaContig607	Ribosomal RNA processing protein 36 homolog (PACG607)	0	-	-	-	-	-	-	ribosomal rna processing protein 36 homolog	6.15309e-75	0.7065	2	P:ribosome biogenesis; P:cellular nitrogen compound metabolic process; C:nucleolus
c11275_g1_i1	459	6.68	5.72	PaContig21422	Uncharacterized protein PACG21422 (PACG21422)	5e-137	-	-	-	-	-	-	hypothetical protein KGM_05400	4.42114e-13	0.66	0	-
c11276_g1_i1	994	77.33	80.09	PaContig23425	Uncharacterized protein PACG23425 (PACG23425)	0	ref|XM_004930044.1|	PREDICTED: Bombyx mori putative SERF-like protein-like (LOC101746259),	2e-38	-	-	-	serf-like protein	2.02015e-14	0.8333	0	-
c11276_g2_i1	1277	7.47	11.22	PaContig8746	methionine aminopeptidase 1D (PACG8746)	0	ref|XM_003702901.1|	PREDICTED: Megachile rotundata methionine aminopeptidase 1D,	2e-12	-	-	-	methionine aminopeptidase mitochondrial	2.22116e-151	0.715	3	P:biological_process; F:peptidase activity
c11276_g2_i2	1126	29.91	25.04	PaContig8746	methionine aminopeptidase 1D (PACG8746)	0	ref|XM_003702901.1|	PREDICTED: Megachile rotundata methionine aminopeptidase 1D,	2e-12	-	-	-	methionine aminopeptidase mitochondrial	2.60144e-152	0.711	3	P:biological_process; F:peptidase activity
c11280_g1_i1	1053	7.62	4.73	PaContig23549	UPF0594 protein C13orf38 (PACG23549)	0	-	-	-	-	-	-	coiled-coil domain-containing protein 169-like	6.04526e-106	0.6267	0	-
c11280_g1_i2	1165	22.98	44.6	PaContig23549	UPF0594 protein C13orf38 (PACG23549)	0	-	-	-	-	-	-	coiled-coil domain-containing protein 169-like	3.02265e-119	0.6	0	-
c11280_g1_i3	1064	35.17	17.78	PaContig23549	UPF0594 protein C13orf38 (PACG23549)	0	-	-	-	-	-	-	coiled-coil domain-containing protein 169-like	8.13035e-108	0.6025	0	-
c11280_g1_i4	1002	7.62	4.25	PaContig23549	UPF0594 protein C13orf38 (PACG23549)	0	-	-	-	-	-	-	coiled-coil domain-containing protein 169-like	1.55596e-109	0.6118	0	-
c11281_g1_i1	1196	35.32	13.07	PaContig715	defensin-like protein (PACG715)	0	-	-	-	-	-	-	defensin precursor	4.13222e-17	0.5856	0	-
c11282_g1_i1	3674	12.64	16.79	PaContig10450	PREDICTED: similar to wurst CG9089-PA (PACG10450)	5e-165	-	-	-	-	-	-	dnaj homolog subfamily c member 22	3.88286e-140	0.675	0	-
c11283_g1_i1	986	1261.67	1157.09	PaContig20755	ribosomal protein L6e (PACG20755)	0	gb|GU084278.1|	Manduca sexta ribosomal protein L6 (rpl6) mRNA, complete cds	1e-149	-	-	-	control protein hctl025	8.4841e-125	0.9145	4	F:structural constituent of ribosome; C:ribosome; P:translation
c11287_g1_i1	913	51.41	59.46	PaContig5853	Mid1-interacting protein 1-like (PACG5853)	0	dbj|AK401436.1|	Papilio xuthus mRNA for similar to CG2765, complete cds, sequence	2e-108	-	-	-	agap004837-pa-like protein	1.16319e-69	0.627	0	-
c11288_g2_i1	892	20.13	19.14	PaContig586	Uncharacterized protein PACG586 (PACG586)	0	-	-	-	-	-	-	hypothetical protein KGM_18603	2.53458e-62	0.6267	0	-
c11291_g1_i1	1524	2.03	1.09	-	-	-	ref|XM_004932692.1|	PREDICTED: Bombyx mori uncharacterized LOC101746874 (LOC101746874),	3e-135	-	-	-	protein couch potato	2.27379e-84	0.858	8	P:cell proliferation; C:nucleus; P:biological_process; P:cell-cell signaling; P:anatomical structure development; F:mRNA binding; F:molecular_function; P:immune system process
c11295_g1_i1	981	37.02	42.02	PaContig8720	predicted acetyltransferase (PACG8720)	0	-	-	-	-	-	-	retinol-binding protein	9.9037e-75	0.496	3	F:transferase activity; P:metabolic process; F:N-acetyltransferase activity
c11296_g1_i1	1823	0.01	0.9	-	-	-	ref|XM_004929141.1|	PREDICTED: Bombyx mori carboxy-terminal domain RNA polymerase	0	-	-	-	carboxy-terminal domain rna polymerase ii polypeptide a small phosphatase 1	1.35807e-142	0.8985	9	P:biological_process; P:signal transduction; P:lipid metabolic process; F:ion binding; F:phosphatase activity; F:lipid binding; F:kinase activity; F:molecular_function
c11296_g1_i2	2502	1.36	0.68	-	-	-	ref|XM_004929141.1|	PREDICTED: Bombyx mori carboxy-terminal domain RNA polymerase	0	-	-	-	carboxy-terminal domain rna polymerase ii polypeptide a small phosphatase 1	1.00525e-139	0.8995	9	P:biological_process; P:signal transduction; P:lipid metabolic process; F:ion binding; F:phosphatase activity; F:lipid binding; F:kinase activity; F:molecular_function
c11301_g1_i1	241	16.37	7.98	PaContig25211	elongation factor (PACG25211)	1e-124	-	-	-	-	-	-	translation elongation factor 2	7.12699e-27	0.8605	6	P:small molecule metabolic process; F:GTPase activity; F:ion binding; P:nucleobase-containing compound catabolic process; F:translation factor activity, nucleic acid binding; P:translation
c11301_g2_i1	296	16.12	5.39	PaContig14658	Translation elongation factor 2 (EF-2)	2e-104	ref|XM_008797650.1|	PREDICTED: Phoenix dactylifera elongation factor 2 (LOC103711488),	8e-12	-	-	-	elongation factor 2	1.83575e-49	0.888	6	P:small molecule metabolic process; C:cytoplasm; F:GTPase activity; F:ion binding; P:nucleobase-containing compound catabolic process; F:translation factor activity, nucleic acid binding; P:translation
c11302_g1_i1	922	14.85	20.22	PaContig8753	hypothetical protein AaeL (PACG8753)	0	-	-	-	-	-	-	isoform b	1.25456e-70	0.5695	3	F:molecular_function; P:biological_process; C:cellular_component
c11313_g1_i1	2443	0	303.48	PaContig5400	Calmodulin (Cam)	0	dbj|AK386408.1|	Bombyx mori mRNA, clone: fprW06L23	0	FBgn0000253	Cam	5e-96	calmodulin	3.55896e-92	0.997	67	P:embryo development; P:cytoskeleton organization; P:locomotion; P:protein complex assembly; P:cellular component assembly; F:ion binding; P:cellular protein modification process; P:anatomical structure development; C:organelle; P:circulatory system process; F:molecular_function; P:small molecule metabolic process; P:cell division; C:cell; P:nucleocytoplasmic transport; P:vesicle-mediated transpo…
c11313_g1_i2	2468	401.88	0	PaContig5400	Calmodulin (Cam)	0	dbj|AK386408.1|	Bombyx mori mRNA, clone: fprW06L23	0	-	-	-	calmodulin	4.26634e-92	0.997	67	P:embryo development; P:cytoskeleton organization; P:locomotion; P:protein complex assembly; P:cellular component assembly; F:ion binding; P:cellular protein modification process; P:anatomical structure development; C:organelle; P:circulatory system process; F:molecular_function; P:small molecule metabolic process; P:cell division; C:cell; P:nucleocytoplasmic transport; P:vesicle-mediated transpo…
c11315_g1_i1	1023	8.26	5.66	PaContig6392	tata-box binding protein (PACG6392)	0	-	-	-	-	-	-	tata box-binding protein 1	1.70282e-155	0.779	3	F:DNA binding; F:oxidoreductase activity; P:cellular nitrogen compound metabolic process; P:biosynthetic process
c11315_g1_i2	1127	47.33	56.26	PaContig6392	tata-box binding protein (PACG6392)	0	-	-	-	-	-	-	tata box-binding protein 1	9.18326e-157	0.771	3	F:DNA binding; F:oxidoreductase activity; P:cellular nitrogen compound metabolic process; P:biosynthetic process
c11316_g1_i1	2606	72.81	78.76	PaContig6426	Glutamine synthetase 2 cytoplasmic (PACG6426)	0	dbj|AK401300.1|	Papilio xuthus mRNA for glutamine synthetase 2, complete cds,	0	-	-	-	glutamine synthetase 2 cytoplasmic-like isoform x2	0	0.8585	4	F:ion binding; P:cellular amino acid metabolic process; P:biosynthetic process; F:ligase activity
c11320_g1_i1	1866	0	5.22	PaContig23071	Protein SAAL1 (PACG23071)	0	-	-	-	-	-	-	protein saal1	1.16079e-147	0.57	0	-
c11320_g1_i2	1825	14.17	14.29	PaContig23071	Protein SAAL1 (PACG23071)	0	-	-	-	-	-	-	protein saal1	7.6709e-148	0.57	1	F:molecular_function
c11321_g1_i1	1363	15.74	32.76	PaContig5436	hypothetical protein AaeL (PACG5436)	0	-	-	-	-	-	-	-	-	-	-	-
c11321_g1_i2	1230	7.04	1.12	PaContig5436	hypothetical protein AaeL (PACG5436)	0	-	-	-	-	-	-	hypothetical protein KGM_19306	1.286e-93	0.769	5	P:cell junction organization; P:cellular component assembly; P:anatomical structure development; P:cell differentiation; C:cellular_component
c11329_g1_i1	1439	17.51	22.25	PaContig417	TP53-regulated inhibitor of apoptosis 1-B (p53csv-B)	0	-	-	-	-	-	-	tp53-regulated inhibitor of apoptosis 1-like	1.5481e-38	0.8295	0	-
c11352_g1_i1	983	126.05	155.21	PaContig19781	proteasome subunit alpha type 6-A (PACG19781)	0	ref|XM_008312792.1|	PREDICTED: Cynoglossus semilaevis proteasome (prosome, macropain)	1e-45	-	-	-	proteasome subunit alpha type-6-like	6.08396e-140	0.893	5	C:nucleus; C:cytoplasm; P:catabolic process; C:protein complex; F:peptidase activity; C:intracellular
c11353_g1_i1	1687	13.35	16.68	PaContig24925	chitin deacetylase-like 4 (PACG24925)	2e-161	dbj|AK403212.1|	Papilio xuthus mRNA, chitin deacetylase-like 4, sequence id:	1e-138	-	-	-	chitin deacetylase 4	0	0.842	5	F:hydrolase activity, acting on carbon-nitrogen (but not peptide) bonds; P:carbohydrate metabolic process; P:biological_process; C:extracellular region; F:molecular_function
c11355_g1_i1	996	15.94	5.41	PaContig1121	Uncharacterized protein PACG1121 (PACG1121)	0	-	-	-	-	-	-	-	-	-	-	-
c11355_g1_i2	639	12.25	14.82	PaContig1121	Uncharacterized protein PACG1121 (PACG1121)	0	-	-	-	-	-	-	-	-	-	-	-
c11355_g1_i3	970	0	11.97	PaContig1121	Uncharacterized protein PACG1121 (PACG1121)	0	-	-	-	-	-	-	-	-	-	-	-
c11364_g1_i1	934	50.23	53.37	PaContig8505	mitochondrial ribosomal protein L24 (PACG8505)	0	-	-	-	-	-	-	39s ribosomal protein mitochondrial	4.18719e-152	0.777	4	F:structural constituent of ribosome; C:mitochondrion; C:ribosome; P:translation
c11365_g1_i1	1955	26.24	79.82	PaContig9441	Protein charybde (PACG9441)	0	ref|XM_004923883.1|	PREDICTED: Bombyx mori protein charybde-like (LOC101739441),	2e-171	-	-	-	protein charybde-like	3.55632e-87	0.688	2	C:cytoplasm; P:signal transduction
c11365_g1_i2	2051	82.16	89.88	PaContig9441	Protein charybde (PACG9441)	0	ref|XM_004923883.1|	PREDICTED: Bombyx mori protein charybde-like (LOC101739441),	0	-	-	-	protein charybde-like	7.30079e-87	0.688	2	C:cytoplasm; P:signal transduction
c11366_g1_i1	589	38.39	60.05	PaContig23458	CG34310 (PACG23458)	0	-	-	-	-	-	-	unknown unsecreted protein	6.32897e-13	0.765	0	-
c11370_g1_i1	336	2.05	0.72	-	-	-	emb|FP340437.1|	41B01_HaBAC_fin, Helicoverpa armigera BAC, pupae DNA	2e-08	-	-	-	-	-	-	-	-
c11374_g1_i1	1315	43.12	51.41	PaContig7002	hexaprenyldihydroxybenzoate methyltransferase (PACG7002)	0	-	-	-	-	-	-	hexaprenyldihydroxybenzoate mitochondrial-like	3.42216e-112	0.6915	3	P:small molecule metabolic process; P:biological_process; P:cofactor metabolic process; F:methyltransferase activity; P:biosynthetic process
c11378_g1_i1	902	39.44	42.82	PaContig6207	MAGE-like protein 2 (PACG6207)	0	-	-	-	-	-	-	melanoma-associated antigen g1-like	1.8766e-48	0.52	0	-
c11379_g1_i1	979	7.02	6.67	PaContig18323	transmembrane protein (PACG18323)	0	ref|XM_004924779.1|	PREDICTED: Bombyx mori transmembrane protein 11 homolog, mitochondrial-like	7e-92	-	-	-	transmembrane protein 11 mitochondrial	4.29795e-100	0.7035	2	C:mitochondrion; P:mitochondrion organization
c11379_g1_i2	918	9.01	11.76	PaContig18323	transmembrane protein (PACG18323)	0	ref|XM_004924779.1|	PREDICTED: Bombyx mori transmembrane protein 11 homolog, mitochondrial-like	3e-100	-	-	-	transmembrane protein 11 mitochondrial	5.09396e-106	0.722	2	C:mitochondrion; P:mitochondrion organization
c11381_g1_i1	1127	13.53	48.79	PaContig5459	Glucosamine-6-phosphate isomerase (GNPDA)	0	dbj|AK401734.1|	Papilio xuthus mRNA for oscillin, complete cds, sequence id:	0	-	-	-	glucosamine-6-phosphate isomerase isoform x1	7.02884e-164	0.8715	7	P:carbohydrate metabolic process; P:biological_process; P:generation of precursor metabolites and energy; C:cytoplasm; P:catabolic process; F:molecular_function; F:isomerase activity
c11381_g1_i2	1462	59.34	24.74	PaContig5459	Glucosamine-6-phosphate isomerase (GNPDA)	0	dbj|AK401734.1|	Papilio xuthus mRNA for oscillin, complete cds, sequence id:	0	-	-	-	glucosamine-6-phosphate isomerase	1.93197e-168	0.869	7	P:carbohydrate metabolic process; P:biological_process; P:generation of precursor metabolites and energy; C:cytoplasm; P:catabolic process; F:molecular_function; F:isomerase activity
c11387_g1_i1	1248	0	3.66	-	-	-	gb|U63300.1|MSU63300	Manduca sexta UBX (Ubx) gene, partial cds	7e-117	-	-	-	ultrabithorax subtype partial	2.84706e-27	0.9885	9	F:hydrolase activity, acting on carbon-nitrogen (but not peptide) bonds; C:nucleus; F:DNA binding; P:biological_process; F:nucleic acid binding transcription factor activity; P:cellular nitrogen compound metabolic process; P:biosynthetic process
c11387_g1_i2	1279	1.33	0.89	-	-	-	gb|U63300.1|MSU63300	Manduca sexta UBX (Ubx) gene, partial cds	7e-117	-	-	-	ultrabithorax subtype partial	2.29288e-27	0.9885	9	F:hydrolase activity, acting on carbon-nitrogen (but not peptide) bonds; C:nucleus; F:DNA binding; P:biological_process; F:nucleic acid binding transcription factor activity; P:cellular nitrogen compound metabolic process; P:biosynthetic process
c11391_g1_i1	407	20.45	19.15	PaContig10612	Rho GTPase-activating protein 26 (PACG10612)	0	ref|XM_004922801.1|	PREDICTED: Bombyx mori rho GTPase-activating protein 26-like	2e-58	-	-	-	rho gtpase-activating protein 26 isoform x1	4.52729e-30	0.918	9	P:small molecule metabolic process; C:nucleus; C:cytoplasm; P:signal transduction; P:cellular protein modification process; P:nucleobase-containing compound catabolic process; P:cellular nitrogen compound metabolic process; P:biosynthetic process; F:enzyme regulator activity; P:cell cycle; F:enzyme binding
c11392_g1_i1	2591	0	2.02	-	-	-	ref|XM_004923478.1|	PREDICTED: Bombyx mori uncharacterized LOC101738967 (LOC101738967),	0	-	-	-	hypothetical protein KGM_08867	0	0.7465	0	-
c11392_g1_i2	2964	0.38	1.45	-	-	-	ref|XM_004923478.1|	PREDICTED: Bombyx mori uncharacterized LOC101738967 (LOC101738967),	0	-	-	-	hypothetical protein KGM_08867	0	0.733	0	-
c11393_g1_i1	1457	920.82	992.38	PaContig8499	Receptor of activated protein kinase C 1 (Rack1)	0	gb|JF417987.1|	Helicoverpa armigera receptor for activated protein kinase C	0	FBgn0020618	Rack1	0	receptor for activated protein kinase c	0	0.9555	3	P:biological_process; F:kinase activity
c11396_g1_i1	851	138.85	127.55	PaContig42	lethal(3)neo18 (PACG42)	0	-	-	-	-	-	-	nadh dehydrogenase	4.30062e-114	0.747	8	P:small molecule metabolic process; P:generation of precursor metabolites and energy; F:oxidoreductase activity; C:mitochondrion; C:protein complex; P:cellular nitrogen compound metabolic process; P:aging; P:response to stress
c11399_g2_i1	400	1.56	1.29	-	-	-	ref|XM_001657781.1|	Aedes aegypti rabconnectin partial mRNA	8e-12	-	-	-	dmx-like protein 2	7.37795e-81	0.6945	0	-
c11403_g1_i1	1730	86.87	88.83	PaContig5758	ariadne 2 (ari-2)	0	ref|XM_789218.3|	PREDICTED: Strongylocentrotus purpuratus ariadne homolog 2 (Drosophila)	1e-35	FBgn0025186	ari-2	0	protein ariadne-2	0	0.836	2	F:ion binding; F:molecular_function
c11404_g1_i1	1407	1.53	2.16	-	-	-	ref|XM_004930425.1|	PREDICTED: Bombyx mori nuclear receptor-binding protein homolog	0	-	-	-	nuclear receptor-binding protein homolog	0	0.8375	3	F:ion binding; P:cellular protein modification process; F:kinase activity
c11406_g1_i1	1417	2.45	1.61	-	-	-	ref|XM_004923358.1|	PREDICTED: Bombyx mori myosin-I heavy chain-like (LOC101739010),	9e-136	-	-	-	myosin-i heavy chain-like	0	0.6725	4	P:biological_process; C:cytoskeleton; F:ion binding; C:protein complex; F:molecular_function
c11407_g1_i1	1254	29.65	38.71	PaContig14775	suppressor of cytokine signaling 6 (PACG14775)	0	-	-	-	-	-	-	suppressor of cytokine signaling 6	0	0.589	1	P:signal transduction
c11409_g2_i1	1548	1.9	1.14	-	-	-	dbj|AK403757.1|	Papilio xuthus mRNA for beta-1,4-galactosyltransferase, complete	2e-123	-	-	-	beta- -n-acetylgalactosaminyltransferase bre-4	0	0.7505	2	P:carbohydrate metabolic process; F:transferase activity, transferring glycosyl groups
c11412_g1_i1	1336	43.33	52.59	PaContig5455	Integrator complex subunit 12 (PACG5455)	0	-	-	-	-	-	-	integrator complex subunit 12	3.48975e-57	0.5385	2	F:ion binding
c11416_g1_i1	547	27.75	19.14	PaContig66	Probable DNA-directed RNA polymerases I and III subunit RPAC2 (RNA polymerases I	0	-	-	-	-	-	-	probable dna-directed rna polymerases i and iii subunit rpac2	8.95254e-58	0.8085	8	F:DNA binding; F:nucleotidyltransferase activity; C:cytoskeleton; C:protein complex; P:cellular nitrogen compound metabolic process; P:biosynthetic process; C:nucleolus; F:molecular_function
c11416_g1_i2	508	0	28.59	PaContig66	Probable DNA-directed RNA polymerases I and III subunit RPAC2 (RNA polymerases I	2e-166	-	-	-	-	-	-	probable dna-directed rna polymerases i and iii subunit rpac2	5.46773e-58	0.808	8	F:DNA binding; F:nucleotidyltransferase activity; C:cytoskeleton; C:protein complex; P:cellular nitrogen compound metabolic process; P:biosynthetic process; C:nucleolus; F:molecular_function
c11421_g1_i1	1029	54.98	50.94	PaContig20046	cut up (ctp)	0	ref|XM_002979439.1|	Selaginella moellendorffii hypothetical protein, mRNA	8e-07	-	-	-	dynein light chain tctex-type	4.12962e-75	0.9125	0	-
c11422_g1_i1	1804	16.21	15.74	PaContig9967	lung seven transmembrane receptor (PACG9967)	0	-	-	-	-	-	-	protein gpr107-like	0	0.701	1	C:cellular_component
c11422_g2_i1	1762	8.72	10.88	PaContig10500	Uncharacterized protein PACG10500 (PACG10500)	0	-	-	-	-	-	-	-	-	-	-	-
c11423_g1_i1	2156	4.58	2.84	PaContig25156	Uncharacterized protein PACG25156 (PACG25156)	0	ref|XM_004932638.1|	PREDICTED: Bombyx mori uncharacterized LOC101739051 (LOC101739051),	8e-27	-	-	-	hypothetical protein KGM_22181	5.74552e-101	0.652	0	-
c11425_g2_i1	433	2.62	3.27	PaContig12709	Zinc finger protein 451 (PACG12709)	0	-	-	-	-	-	-	myc-associated zinc finger	1.32381e-11	0.614	1	F:molecular_function
c11427_g1_i1	594	1724.47	1703.23	PaContig13562	40S ribosomal protein S13 (PACG13562)	0	gb|HQ424697.1|	Euphydryas aurinia ribosomal protein S13 (RpS13) mRNA, complete	5e-178	-	-	-	ribosomal protein s13	6.17122e-98	0.9765	7	F:structural constituent of ribosome; C:cytosol; F:mRNA binding; P:cellular nitrogen compound metabolic process; C:nucleolus; C:ribosome; P:translation
c11431_g1_i1	2290	7.28	14.13	PaContig19298	carboxypeptidase B-like (PACG19298)	0	-	-	-	-	-	-	carboxypeptidase	0	0.6075	3	P:biological_process; F:ion binding; F:peptidase activity
c11434_g1_i1	978	0.74	4.54	PaContig13664	Relish (Rel)	1e-105	-	-	-	-	-	-	hypothetical protein KGM_03542	2.27438e-56	0.821	0	-
c11434_g1_i2	913	13.27	5.8	PaContig12637	IP21248p (PACG12637)	0	-	-	-	-	-	-	hypothetical protein KGM_03542	8.50261e-78	0.803	0	-
c11434_g1_i3	504	21.35	19.38	PaContig12637	IP21248p (PACG12637)	4e-158	-	-	-	-	-	-	agap000793-pa-like protein	2.72849e-33	0.7805	0	-
c11435_g1_i1	653	143.74	135.71	PaContig8530	NADH dehydrogenase (PACG8530)	0	-	-	-	-	-	-	nadh dehydrogenase	1.55042e-102	0.819	7	P:small molecule metabolic process; P:generation of precursor metabolites and energy; F:oxidoreductase activity; C:mitochondrion; P:cell differentiation; P:anatomical structure development; C:protein complex; P:cellular nitrogen compound metabolic process
c11437_g1_i1	2438	14.34	28.3	PaContig5936	39S ribosomal protein L13 (L13mt)	0	-	-	-	-	-	-	39s ribosomal protein mitochondrial	4.6032e-110	0.877	9	P:small molecule metabolic process; P:biological_process; F:structural constituent of ribosome; C:mitochondrion; P:lipid metabolic process; F:ion binding; F:peptidase activity; P:biosynthetic process; C:ribosome; F:molecular_function; P:translation
c11440_g1_i1	1523	1.3	2.37	PaContig1878	Trinucleotide repeat-containing gene 6C protein (PACG1878)	7e-11	emb|FP885880.1|	H.numata DNA sequence from clone AEHN-35N20, complete sequence	2e-62	-	-	-	protein gawky-like	9.01656e-22	0.5925	2	F:molecular_function
c11440_g2_i1	4006	1.73	2.02	PaContig10370	conserved hypothetical protein (PACG10370)	0	emb|FP885880.1|	H.numata DNA sequence from clone AEHN-35N20, complete sequence	0	-	-	-	trinucleotide repeat-containing gene 6c protein isoform x1	0	0.5855	3	F:molecular_function
c11440_g2_i2	4108	0.81	1.1	PaContig10370	conserved hypothetical protein (PACG10370)	0	emb|FP885880.1|	H.numata DNA sequence from clone AEHN-35N20, complete sequence	0	-	-	-	trinucleotide repeat-containing gene 6c protein isoform x1	0	0.585	3	F:molecular_function
c11443_g1_i1	484	4.09	4.05	PaContig1905	homer (PACG1905)	2e-121	ref|XM_002051360.1|	Drosophila virilis GJ15454 (Dvir\GJ15454), mRNA	6e-38	-	-	-	homer protein homolog 2 isoform x2	1.36181e-83	0.875	2	P:biological_process; F:molecular_function
c11447_g1_i1	553	82.38	41.94	PaContig7467	Uncharacterized protein PACG7467 (PACG7467)	0	-	-	-	-	-	-	-	-	-	-	-
c11448_g1_i1	994	38.07	47.43	PaContig5441	golgi SNAP receptor complex member 2 (PACG5441)	0	-	-	-	-	-	-	golgi snap receptor complex member 2	1.38378e-104	0.7505	4	C:cytoplasm; C:Golgi apparatus; P:transport
c11450_g1_i1	687	83.67	64.31	PaContig6888	Minichromosome maintenance 6 (Mcm6)	0	-	-	-	-	-	-	dna replication licensing factor mcm6	1.68433e-104	0.732	9	C:nucleus; F:DNA binding; P:biological_process; F:ion binding; F:helicase activity; C:protein complex; P:biosynthetic process; P:DNA metabolic process
c11453_g1_i1	537	15.59	18.58	PaContig9954	Uncharacterized protein PACG9954 (PACG9954)	0	-	-	-	-	-	-	-	-	-	-	-
c11454_g1_i1	1017	11.31	10.6	PaContig12067	insecticyanin a form (PACG12067)	0	-	-	-	-	-	-	apolipoprotein d-like	1.57358e-109	0.4945	2	C:extracellular region; F:molecular_function
c11465_g1_i1	1154	11.84	14.42	PaContig15794	Transmembrane protein 129 (PACG15794)	1e-180	-	-	-	-	-	-	e3 ubiquitin-protein ligase tm129	1.20895e-167	0.602	1	C:integral component of membrane
c11467_g1_i1	682	1.86	1.25	-	-	-	ref|XM_004927956.1|	PREDICTED: Bombyx mori protein kinase C-binding protein NELL1-like	9e-146	-	-	-	protein kinase c-binding protein nell1-like	2.34771e-153	0.8115	4	P:biological_process; F:ion binding; F:kinase activity
c11468_g2_i1	677	11.32	11.43	PaContig68	Transmembrane protein 9 (PACG68)	0	-	-	-	-	-	-	transmembrane protein 9-like	6.06632e-28	0.713	1	C:cellular_component
c11468_g2_i2	612	0.89	0.87	PaContig68	Transmembrane protein 9 (PACG68)	0	-	-	-	-	-	-	agap007259-pa-like protein	6.43042e-27	0.7195	1	C:cellular_component
c11468_g2_i3	944	0.86	0.35	PaContig68	Transmembrane protein 9 (PACG68)	0	-	-	-	-	-	-	transmembrane protein 9-like	5.79026e-26	0.719	1	C:cellular_component
c11474_g1_i1	914	42.27	42.86	PaContig54	charged multivesicular body protein 6-A (PACG54)	0	-	-	-	-	-	-	charged multivesicular body protein 6-like	2.00263e-74	0.8265	5	P:biological_process; F:transferase activity, transferring glycosyl groups; C:cellular_component; P:transport
c11475_g1_i1	931	1.16	8.43	PaContig19118	Uncharacterized protein PACG19118 (PACG19118)	3e-151	-	-	-	-	-	-	-	-	-	-	-
c11484_g2_i1	3125	2.49	1.36	-	-	-	ref|XM_004930433.1|	PREDICTED: Bombyx mori protein outspread-like (LOC101735525),	2e-122	-	-	-	protein outspread	0	0.6125	0	-
c11485_g1_i1	1588	147.22	134.74	PaContig5996	eukaryotic translation initiation factor 2 subunit 2 (PACG5996)	0	dbj|AK384171.1|	Bombyx mori mRNA, clone: fcaL10I02_K04647	5e-173	-	-	-	eukaryotic translation initiation factor 2 subunit 2	2.27738e-173	0.847	3	F:translation factor activity, nucleic acid binding; P:translation
c11488_g1_i1	1387	2.03	2.82	PaContig3261	Uncharacterized protein PACG3261 (PACG3261)	1e-127	-	-	-	-	-	-	lysosomal trafficking regulator	2.12926e-87	0.715	0	-
c11489_g2_i1	1020	19.99	19.59	PaContig10144	Uncharacterized protein PACG10144 (PACG10144)	0	-	-	-	-	-	-	-	-	-	-	-
c11490_g1_i1	1148	3.06	2.37	-	-	-	ref|XM_004926347.1|	PREDICTED: Bombyx mori fat-like cadherin-related tumor suppressor	9e-116	-	-	-	fat-like cadherin-related tumor suppressor homolog isoform x1	1.72802e-149	0.6355	4	F:ion binding; P:cell adhesion; C:cellular_component; C:plasma membrane
c11490_g1_i2	360	0	0	-	-	-	ref|XM_004926347.1|	PREDICTED: Bombyx mori fat-like cadherin-related tumor suppressor	3e-36	-	-	-	fat-like cadherin-related tumor suppressor homolog isoform x2	8.32859e-21	0.653	9	C:cell; P:biological_process; F:ion binding; P:cell adhesion; C:cellular_component; C:plasma membrane; F:molecular_function
c11490_g1_i3	337	4.53	2.4	-	-	-	ref|XM_004926347.1|	PREDICTED: Bombyx mori fat-like cadherin-related tumor suppressor	6e-33	-	-	-	fat-like cadherin-related tumor suppressor homolog isoform x1	3.8701e-26	0.648	2	P:cell adhesion; C:cellular_component
c11492_g1_i1	1057	26.46	30.01	PaContig8786	UPF0671 protein CG14806 (PACG8786)	0	-	-	-	-	-	-	apopt family protein mitochondrial-like	1.73775e-64	0.704	0	-
c11493_g1_i2	2582	0	1.43	-	-	-	ref|XM_008211693.1|	PREDICTED: Nasonia vitripennis box A-binding factor (LOC100115550),	1e-35	-	-	-	protein tob1-like	4.72543e-113	0.8825	0	-
c11493_g1_i3	2536	1.66	2.15	-	-	-	ref|XM_008211693.1|	PREDICTED: Nasonia vitripennis box A-binding factor (LOC100115550),	1e-35	-	-	-	protein tob1-like	1.24119e-113	0.9065	0	-
c11495_g1_i1	2231	209.7	240.47	PaContig23093	Helicase at 25E (Hel25E)	0	dbj|AK401490.1|	Papilio xuthus mRNA for helicase, complete cds, sequence id:	0	FBgn0014189	Hel25E	0	atp-dependent rna helicase wm6	0	0.967	10	F:ATPase activity; P:cytoskeleton organization; F:ion binding; F:helicase activity; C:chromosome; C:protein complex; P:mRNA processing; F:molecular_function; P:cell cycle; C:nucleus; P:nucleocytoplasmic transport; C:cytoskeleton; P:chromosome organization
c11497_g1_i1	1109	22.25	24.14	PaContig23561	hypothetical protein EAI (PACG23561)	0	-	-	-	-	-	-	serine arginine-rich splicing factor 4-like	4.833e-52	0.8067	0	-
c11498_g1_i1	1402	99.7	107.49	PaContig37	NADH dehydrogenase (PACG37)	0	-	-	-	-	-	-	nadh dehydrogenase	0	0.68	8	C:lipid particle; F:oxidoreductase activity; C:mitochondrion; F:ion binding; P:cellular nitrogen compound metabolic process; F:molecular_function
c11499_g1_i1	1172	574.02	598.05	PaContig19324	Histone H3.3B (His3.3B)	0	dbj|AK401541.1|	Papilio xuthus mRNA for histone H3.3B, complete cds, sequence	1e-144	-	-	-	histone	5.65978e-88	1	29	P:protein complex assembly; F:ion binding; P:anatomical structure development; P:cell adhesion; C:chromosome; C:organelle; C:extracellular region; C:cellular_component; F:molecular_function; C:nucleoplasm; P:cell division; F:oxidoreductase activity; P:biological_process; P:macromolecular complex assembly; P:cell morphogenesis; C:nuclear chromosome; C:protein complex; P:DNA metabolic process; P:ce…
c1150_g1_i1	1122	42.37	49.53	PaContig95	serine/threonine protein phosphatase 6 (PACG95)	0	ref|XM_009800774.1|	PREDICTED: Nicotiana sylvestris serine/threonine-protein phosphatase	3e-06	-	-	-	serine threonine-protein phosphatase 6 catalytic subunit	0	0.868	5	C:cytoplasm; F:phosphatase activity; P:cellular protein modification process; P:cell cycle
c11501_g1_i1	1157	9.27	10.31	PaContig19469	grauzone (PACG19469)	0	-	-	-	-	-	-	histone-lysine n-methyltransferase prdm9-like	8.51225e-69	0.6085	2	F:ion binding
c11504_g1_i1	384	21.22	39.45	PaContig9344	Uncharacterized protein PACG9344 (PACG9344)	0	-	-	-	-	-	-	hypothetical protein KGM_16953	1.70862e-21	0.745	2	C:organelle; C:intracellular
c11508_g1_i1	1101	34.34	43.35	PaContig19368	Autophagy-specific protein (PACG19368)	0	ref|XM_007941138.1|	PREDICTED: Orycteropus afer afer WD repeat domain, phosphoinositide	5e-49	-	-	-	wd repeat domain phosphoinositide-interacting protein 2	0	0.77	4	C:cytoplasm; F:ion binding; F:lipid binding; C:organelle; C:intracellular
c11512_g1_i1	1108	67.14	63.43	PaContig23439	Tm protein (PACG23439)	0	-	-	-	-	-	-	transmembrane protein 203	8.75375e-82	0.7795	8	C:nucleus; F:nuclease activity; P:tRNA metabolic process; P:cellular nitrogen compound metabolic process; C:cellular_component; F:molecular_function
c11514_g1_i1	1043	0	18.52	PaContig8124	Ubiquinol-cytochrome c reductase complex chaperone CBP3 homolog (bFZb)	0	-	-	-	-	-	-	ubiquinol-cytochrome-c reductase complex assembly factor 1	1.62388e-140	0.6645	1	P:biological_process
c11514_g1_i2	1046	33.57	20.09	PaContig8124	Ubiquinol-cytochrome c reductase complex chaperone CBP3 homolog (bFZb)	0	-	-	-	-	-	-	ubiquinol-cytochrome-c reductase complex assembly factor 1	1.67987e-140	0.6585	1	P:biological_process
c11517_g1_i1	1855	2.29	0.74	PaContig17346	predicted protein (PACG17346)	3e-120	-	-	-	-	-	-	calcium and integrin-binding family member 2	4.60314e-104	0.8255	4	P:signal transduction; P:homeostatic process; F:ion binding; F:enzyme regulator activity
c11521_g1_i1	719	36.98	34.67	PaContig145	ribosomal protein S33 (PACG145)	0	-	-	-	-	-	-	mitochondrial 28s ribosomal protein s33	2.30518e-59	0.8035	4	F:structural constituent of ribosome; C:mitochondrion; C:ribosome; P:translation
c11525_g1_i1	1025	30.36	31.75	PaContig203	mitochondrial ribosomal protein S7 (PACG203)	0	-	-	-	-	-	-	28s ribosomal protein mitochondrial	5.06009e-131	0.7405	2	C:ribosome; P:translation
c11526_g1_i1	471	5.48	5.23	PaContig14224	WD repeat-containing protein 24 (PACG14224)	1e-122	-	-	-	-	-	-	wd repeat-containing protein 24-like	4.685e-31	0.704	5	F:transferase activity; P:histone acetylation; P:metabolic process; F:histone acetyltransferase activity; F:transferase activity, transferring acyl groups
c11526_g2_i1	533	14.82	6.62	PaContig1642	Uncharacterized protein PACG1642 (PACG1642)	1e-177	-	-	-	-	-	-	wd repeat-containing protein 24	7.17347e-17	0.7485	2	P:biological_process; F:transferase activity, transferring acyl groups
c11527_g1_i1	915	119.72	110.77	PaContig8561	small nuclear ribonucleoprotein Sm D1 (PACG8561)	0	-	-	-	-	-	-	small nuclear ribonucleoprotein sm d1	1.16446e-40	0.9455	4	C:nucleus; C:cytoplasm; C:cellular_component
c11532_g1_i1	2108	2.06	3.38	PaContig18536	Tripeptidyl-peptidase 2 (PACG18536)	0	ref|XM_002435975.1|	Ixodes scapularis tripeptidyl-peptidase II, putative, mRNA	8e-37	-	-	-	tripeptidyl-peptidase 2 isoform x1	0	0.7585	2	P:biological_process; F:peptidase activity
c11534_g1_i1	1354	2.34	2.34	PaContig16672	hypothetical protein EAI (PACG16672)	7e-110	-	-	-	-	-	-	transposable element tc3 partial	1.31996e-40	0.489	7	F:transposase activity; P:DNA integration; P:transposition, DNA-mediated; F:DNA binding; F:nucleic acid binding; F:protein dimerization activity; P:regulation of transcription, DNA-templated
c11534_g1_i2	2162	2.13	2.8	PaContig16672	hypothetical protein EAI (PACG16672)	1e-109	-	-	-	-	-	-	transposable element tc3 partial	1.46854e-39	0.489	7	F:transposase activity; P:DNA integration; P:transposition, DNA-mediated; F:DNA binding; F:nucleic acid binding; F:protein dimerization activity; P:regulation of transcription, DNA-templated
c11548_g1_i1	941	37.82	5.71	PaContig1002	Uncharacterized protein PACG1002 (PACG1002)	0	-	-	-	-	-	-	cytochrome b5	6.50586e-17	0.7265	8	P:embryo development; P:biological_process; P:vesicle-mediated transport; C:cytoplasm; P:locomotion; F:ion binding; P:transport; F:molecular_function
c11552_g1_i1	1981	3.91	2.15	PaContig1341	regulatory-associated protein of TOR (PACG1341)	0	ref|NM_001190843.1|	Bombyx mori regulatory-associated protein of TOR (rptor), mRNA	0	-	-	-	regulatory-associated protein of mtor isoform x1	0	0.7955	3	P:signal transduction; C:protein complex; C:intracellular
c11553_g1_i1	1227	14.68	17.09	PaContig24415	Sideroflexin-2 (PACG24415)	0	ref|XM_005794616.1|	PREDICTED: Xiphophorus maculatus sideroflexin-2-like (LOC102230953),	8e-22	-	-	-	sideroflexin-2	0	0.7995	4	P:transmembrane transport; F:transmembrane transporter activity; C:cellular_component; P:transport
c11556_g1_i1	2119	45.2	57.04	PaContig6441	71 kDa protein (PACG6441)	0	gb|AC239124.1|	Bicyclus anynana clone BA_Ba85J10, complete sequence	2e-142	-	-	-	heat repeat-containing protein 3-like	0	0.5945	1	F:molecular_function
c11559_g1_i1	1266	3.15	4.12	PaContig15154	Uncharacterized protein PACG15154 (PACG15154)	1e-126	-	-	-	-	-	-	low-density lipoprotein receptor class a domain-containing protein 3	1.1363e-153	0.5117	1	F:molecular_function
c11560_g1_i1	932	49.37	56.02	PaContig178	cyclin (PACG178)	0	-	-	-	-	-	-	cyclin-related protein fam58a	1.93798e-170	0.7315	3	P:cellular protein modification process; P:cellular nitrogen compound metabolic process; P:biosynthetic process; P:cell cycle; F:enzyme binding
c11565_g1_i1	569	12.85	10.8	PaContig1794	Protein FAM160B1 (PACG1794)	9e-180	-	-	-	-	-	-	protein fam160b1- partial	3.34358e-19	0.7457	0	-
c11565_g1_i2	497	0	2.97	PaContig1794	Protein FAM160B1 (PACG1794)	5e-117	-	-	-	-	-	-	protein fam160b1-like	1.80961e-19	0.765	0	-
c11568_g1_i1	757	1390.08	1316.41	PaContig8534	cyclophilin-like protein (PACG8534)	0	gb|AY803197.1|	Suidasia medanensis Mal s 6 allergen mRNA, complete cds	2e-67	-	-	-	cyclophilin a	5.40838e-109	0.9105	3	P:cellular protein modification process; P:protein folding; F:isomerase activity
c11574_g1_i1	724	65.27	64.11	PaContig13600	NADH dehydrogenase 1 alpha subcomplex subunit 5 (PACG13600)	0	-	-	-	-	-	-	nadh dehydrogenase 1 alpha subcomplex subunit 5	1.89293e-68	0.776	6	P:small molecule metabolic process; P:generation of precursor metabolites and energy; F:oxidoreductase activity; C:mitochondrion; C:protein complex; P:cellular nitrogen compound metabolic process
c11576_g1_i1	1276	36.29	41.44	PaContig5519	PRP38 pre-mRNA processing factor 38 domain containing B (PACG5519)	0	-	-	-	-	-	-	pre-mrna-splicing factor 38b isoform x1	3.72363e-121	0.883	3	C:nucleus; P:lipid metabolic process; P:mRNA processing
c11577_g1_i1	1373	23.37	26.6	PaContig5826	cdp-diacylglycerol--glycerol-3-phosphate 3-phosphatidyltransferase (PACG5826)	0	-	-	-	-	-	-	probable cardiolipin synthase	4.92034e-171	0.768	3	P:lipid metabolic process; P:biosynthetic process; C:cellular_component; F:molecular_function
c11581_g1_i1	895	48.98	60.22	PaContig8519	mitochondrial 28S ribosomal protein S14 (PACG8519)	0	-	-	-	-	-	-	mitochondrial 28s ribosomal protein s14	2.43994e-72	0.793	4	F:structural constituent of ribosome; C:mitochondrion; C:ribosome; P:translation
c11587_g1_i1	2300	215.77	214.78	PaContig5958	raspberry (ras)	0	dbj|AK403490.1|	Papilio xuthus mRNA, raspberry, sequence id: Px-1664, expressed	2e-171	FBgn0003204	ras	0	inosine-5 -monophosphate dehydrogenase	0	0.8965	56	P:embryo development; P:cell proliferation; P:locomotion; F:ion binding; P:anatomical structure development; P:biosynthetic process; F:molecular_function; P:small molecule metabolic process; P:nucleocytoplasmic transport; P:vesicle-mediated transport; P:cell death; F:oxidoreductase activity; F:GTPase activity; P:autophagy; P:cellular nitrogen compound metabolic process; P:biological_process; P:si…
c11593_g1_i1	900	200.24	195.87	PaContig5389	Probable nuclear transport factor 2 (PACG5389)	0	gb|KC469892.1|	Heliconius erato clone BAC Cinn_Final_29March2009, complete sequence	6e-33	-	-	-	probable nuclear transport factor 2 isoform x1	5.55808e-85	0.913	2	P:transport; C:intracellular
c11594_g1_i1	818	20.75	26.65	PaContig6065	TCF3 fusion partner homolog (PACG6065)	0	-	-	-	-	-	-	non-histone protein 10	7.70548e-123	0.6835	0	-
c11595_g1_i1	870	1.57	1.73	-	-	-	ref|XM_011145659.1|	PREDICTED: Harpegnathos saltator uncharacterized LOC105185843	4e-10	-	-	-	serine threonine-protein phosphatase 2a regulatory subunit b subunit alpha	1.90234e-94	0.763	1	F:ion binding
c11597_g2_i1	1775	66.22	68.75	PaContig19520	allantoinase (PACG19520)	0	-	-	-	-	-	-	allantoinase	1.83301e-164	0.673	5	F:hydrolase activity, acting on carbon-nitrogen (but not peptide) bonds; P:catabolic process; F:ion binding; P:cellular nitrogen compound metabolic process
c11598_g1_i2	2547	19.06	10.62	-	-	-	dbj|AK405343.1|	Papilio polytes mRNA, putative 3'UTR of hypothetical protein,	3e-136	-	-	-	hypothetical protein KGM_04926	1.54754e-145	0.81	0	-
c11600_g1_i1	1308	68.95	72.43	PaContig23364	enoyl-CoA hydratase precursor 1 (PACG23364)	0	dbj|AP012547.1|	Sulfuritalea hydrogenivorans sk43H DNA, complete genome	6e-28	-	-	-	probable enoyl- mitochondrial	0	0.8315	3	P:biological_process; C:mitochondrion; F:molecular_function
c11602_g1_i1	244	0	0.59	PaContig4409	Periaxin (PACG4409)	1e-80	-	-	-	-	-	-	dentin sialophospho	1.09663e-38	0.677	1	F:molecular_function
c11602_g1_i2	842	10.12	6.27	PaContig3735	PREDICTED: hypothetical protein LOC100578519 (PACG3735)	1e-180	-	-	-	-	-	-	dentin sialophospho	7.95851e-76	0.5475	1	F:molecular_function
c11604_g1_i1	7855	301.02	1777.42	PaContig5392	Anthonomus grandis histone H2A (PACG5392)	0	dbj|AB674749.1|	Papilio xuthus genes for 18S rRNA, ITS1, 5.8S rRNA, ITS2, 28S	0	-	-	-	-	-	-	-	-
c11607_g1_i1	950	19.51	26.47	PaContig19619	Nucleolar and coiled-body phosphoprotein 1 (Nopp140)	0	-	-	-	-	-	-	nucleolar and coiled-body phosphoprotein 1-like	6.52004e-33	0.822	0	-
c11607_g1_i2	993	85.31	103.43	PaContig19619	Nucleolar and coiled-body phosphoprotein 1 (Nopp140)	0	-	-	-	-	-	-	nucleolar and coiled-body phosphoprotein 1 isoform x2	1.04368e-20	0.903	0	-
c11608_g1_i1	2305	50.96	50.13	PaContig18362	no child left behind (nclb)	0	-	-	-	-	-	-	periodic tryptophan protein 1 homolog	0	0.672	1	F:molecular_function
c11610_g1_i1	1408	3.96	1.96	-	-	-	-	-	-	FBgn0003450	snk	9e-63	serine protease snake	3.33586e-153	0.626	2	P:biological_process; F:peptidase activity
c11611_g1_i1	979	41.16	38.64	PaContig8066	Protein SREK1IP1 (PACG8066)	0	-	-	-	-	-	-	protein srek1ip1-like	2.38602e-33	0.849	2	F:ion binding; F:molecular_function
c11612_g1_i1	2165	2.4	1.97	PaContig7167	Endoplasmic reticulum mannosyl-oligosaccharide 1,2-alpha-mannosidase (PACG7167)	0	-	-	-	-	-	-	endoplasmic reticulum mannosyl-oligosaccharide -alpha-mannosidase	0	0.7115	4	P:biological_process; F:ion binding; C:cellular_component; F:hydrolase activity, acting on glycosyl bonds
c11612_g1_i2	1778	8.01	2.52	PaContig7167	Endoplasmic reticulum mannosyl-oligosaccharide 1,2-alpha-mannosidase (PACG7167)	0	-	-	-	-	-	-	endoplasmic reticulum mannosyl-oligosaccharide -alpha-mannosidase	0	0.7205	4	P:biological_process; F:ion binding; C:cellular_component; F:hydrolase activity, acting on glycosyl bonds
c11614_g1_i1	1240	39.81	26.34	PaContig5401	Carbohydrate kinase domain-containing protein (PACG5401)	0	-	-	-	-	-	-	atp-dependent -nad h-hydrate dehydratase-like isoform x2	1.16388e-120	0.625	4	P:small molecule metabolic process; P:cofactor metabolic process; F:ion binding; F:lyase activity; P:cellular nitrogen compound metabolic process
c11616_g1_i1	868	38.37	41.73	PaContig5664	Pterin-4-alpha-carbinolamine dehydratase 2 (PACG5664)	0	-	-	-	-	-	-	pterin-4-alpha-carbinolamine dehydratase	5.66771e-67	0.816	2	P:cofactor metabolic process; F:lyase activity; P:cellular nitrogen compound metabolic process; P:biosynthetic process
c11617_g1_i1	913	5.42	1.32	PaContig17406	Uncharacterized protein PACG17406 (PACG17406)	5e-120	-	-	-	-	-	-	-	-	-	-	-
c11617_g1_i2	1272	30.76	30.34	PaContig17406	Uncharacterized protein PACG17406 (PACG17406)	0	-	-	-	-	-	-	-	-	-	-	-
c11622_g1_i1	1206	2.24	1.74	-	-	-	ref|XM_001949650.3|	PREDICTED: Acyrthosiphon pisum protein hairy (LOC100163408),	4e-15	-	-	-	protein hairy-like	3.41902e-123	0.6165	4	C:nucleus; F:DNA binding; P:cellular nitrogen compound metabolic process; P:biosynthetic process; F:molecular_function
c11624_g1_i1	996	12.23	6.54	PaContig15132	PREDICTED: hypothetical protein LOC100573041 (PACG15132)	1e-126	-	-	-	-	-	-	hypothetical protein KGM_20797	1.43076e-29	0.805	0	-
c11625_g1_i1	3963	30.04	30.85	PaContig7127	potassium-dependent sodium-calcium exchanger (PACG7127)	0	emb|AM446241.1|	Vitis vinifera contig VV78X188216.9, whole genome shotgun sequence	2e-27	-	-	-	sodium potassium calcium exchanger 4-like	0	0.684	2	P:transmembrane transport; C:cellular_component
c11627_g1_i1	338	24.82	16.24	PaContig11349	hypothetical protein EAI (PACG11349)	9e-173	-	-	-	-	-	-	-	-	-	-	-
c11627_g2_i1	206	6.96	8.61	PaContig11349	hypothetical protein EAI (PACG11349)	2e-102	-	-	-	-	-	-	-	-	-	-	-
c11627_g2_i2	558	17.91	8.45	PaContig11349	hypothetical protein EAI (PACG11349)	5e-113	-	-	-	-	-	-	-	-	-	-	-
c11627_g2_i3	395	0	9.58	PaContig11349	hypothetical protein EAI (PACG11349)	4e-58	-	-	-	-	-	-	-	-	-	-	-
c11628_g2_i1	1109	44.73	7.24	PaContig19734	carboxyl/cholinesterase 7 (PACG19734)	0	-	-	-	-	-	-	venom carboxylesterase-6-like	1.63061e-161	0.671	2	P:biological_process; F:molecular_function
c11629_g1_i1	1098	31.23	39.67	PaContig57	General transcription factor IIF subunit 2 (PACG57)	0	-	-	-	-	-	-	general transcription factor iif subunit 2	5.81588e-173	0.878	8	F:ATPase activity; P:small molecule metabolic process; F:ion binding; P:nucleobase-containing compound catabolic process; F:translation factor activity, nucleic acid binding; F:helicase activity; C:protein complex; P:cellular nitrogen compound metabolic process; P:biosynthetic process; C:nucleoplasm; P:translation
c11633_g1_i1	413	28.12	3.33	PaContig25195	Uncharacterized protein PACG25195 (PACG25195)	9e-134	-	-	-	-	-	-	-	-	-	-	-
c11635_g1_i1	1703	2.48	1.53	-	-	-	ref|XM_006276109.1|	PREDICTED: Alligator mississippiensis SAM pointed domain containing	8e-52	-	-	-	dna-binding protein d-ets-4 isoform x1	0	0.68	7	P:cell motility; C:nucleus; F:DNA binding; F:nucleic acid binding transcription factor activity; P:cellular nitrogen compound metabolic process; P:biosynthetic process; P:reproduction
c11636_g1_i1	1058	5.51	5.09	PaContig10035	AGAP002532-PA (PACG10035)	0	-	-	-	-	-	-	cyclin j	1.27608e-130	0.5485	11	C:nucleus; F:ATP binding; F:protein kinase activity; P:protein phosphorylation; F:transferase activity, transferring phosphorus-containing groups; F:protein serine/threonine kinase activity; P:regulation of cell cycle; F:protein kinase binding; P:cell cycle; P:cell division; P:regulation of cyclin-dependent protein serine/threonine kinase activity
c11638_g1_i1	653	1.16	2.54	-	-	-	ref|XM_004925600.1|	PREDICTED: Bombyx mori uncharacterized LOC101735549 (LOC101735549),	5e-09	-	-	-	zinc finger and btb domain-containing protein 40 isoform x3	1.50259e-23	0.8783	0	-
c11638_g1_i2	201	2.73	3.49	-	-	-	ref|XM_004925601.1|	PREDICTED: Bombyx mori uncharacterized LOC101735549 (LOC101735549),	2e-98	-	-	-	-	-	-	-	-
c11638_g1_i3	519	3.8	1.26	-	-	-	ref|XM_004925601.1|	PREDICTED: Bombyx mori uncharacterized LOC101735549 (LOC101735549),	8e-27	-	-	-	zinc finger and btb domain-containing protein 40 isoform x3	1.6748e-15	0.89	0	-
c11640_g1_i1	1203	2.16	2.2	-	-	-	tpg|BK008802.1|	TPA_inf: Heliconius melpomene melpomene alpha1,6 fucosyltransferase	1e-65	-	-	-	alpha-( )-fucosyltransferase	0	0.7595	6	P:carbohydrate metabolic process; F:transferase activity, transferring glycosyl groups; P:cellular protein modification process; C:Golgi apparatus; P:biosynthetic process; C:cellular_component
c11642_g1_i1	966	22.51	24.27	PaContig11272	hypothetical protein AaeL (PACG11272)	0	-	-	-	-	-	-	cg1397-pa	3.31242e-74	0.7345	3	P:anatomical structure development; P:biosynthetic process
c11643_g2_i1	537	0.57	1.21	-	-	-	ref|NR_107607.1|	Bombyx mori microRNA mir-3327 (Mir3327), microRNA	4e-25	-	-	-	-	-	-	-	-
c11649_g1_i1	520	3.21	0	PaContig14908	Uncharacterized protein PACG14908 (PACG14908)	9e-150	-	-	-	-	-	-	integrator complex subunit 7-like protein	1.14839e-42	0.78	0	-
c11649_g1_i2	469	7.19	7.88	PaContig14908	Uncharacterized protein PACG14908 (PACG14908)	8e-150	-	-	-	-	-	-	integrator complex subunit 7-like protein	9.88363e-43	0.79	0	-
c11651_g1_i1	554	15.18	10.02	PaContig14529	Uncharacterized protein PACG14529 (PACG14529)	0	-	-	-	-	-	-	kelch-like protein 1	1.16834e-06	0.78	0	-
c11658_g1_i1	815	164.1	174.07	PaContig5450	Proteasome subunit beta type-6 (PACG5450)	0	ref|XM_007930961.1|	Pseudocercospora fijiensis CIRAD86 hypothetical protein partial	4e-15	-	-	-	proteasome subunit beta type-6	2.21965e-135	0.8945	5	C:nucleus; C:cytoplasm; P:catabolic process; C:protein complex; F:peptidase activity; C:intracellular
c11661_g1_i2	3086	1.9	1.68	-	-	-	ref|NM_001202528.1|	Bombyx mori ribosomal protein S6 kinase, 90 kDa (p90srk), mRNA	0	-	-	-	ribosomal protein s6 kinase 2 beta	0	0.77	6	P:signal transduction; F:ion binding; P:cellular protein modification process; F:kinase activity
c11662_g1_i1	1945	8.07	51.69	PaContig3663	hypothetical protein AaeL (PACG3663)	0	dbj|AK402351.1|	Papilio polytes mRNA for serpentine, complete cds, sequence id:	0	-	-	-	chitin deacetylase 1	0	0.949	7	F:hydrolase activity, acting on carbon-nitrogen (but not peptide) bonds; P:carbohydrate metabolic process; P:biological_process; C:extracellular region; F:molecular_function; F:hydrolase activity, acting on glycosyl bonds
c11664_g1_i1	914	21.88	28.22	PaContig6470	ADP-ribosylation factor-related protein 1 (PACG6470)	0	ref|XM_002059599.1|	Drosophila virilis GJ14876 (Dvir\GJ14876), mRNA	2e-33	-	-	-	adp-ribosylation factor-related protein 1	1.22135e-126	0.912	4	P:signal transduction; F:ion binding; C:intracellular
c11666_g1_i1	1989	16.32	20.89	PaContig19731	Histone acetyltransferase Tip60 (PACG19731)	0	ref|XM_010736301.1|	PREDICTED: Larimichthys crocea histone acetyltransferase KAT7-like	3e-21	-	-	-	histone acetyltransferase tip60	0	0.765	3	C:nucleus; P:biological_process; F:transferase activity, transferring acyl groups; P:cellular nitrogen compound metabolic process; P:biosynthetic process
c11666_g1_i2	1940	4.65	5.52	PaContig19731	Histone acetyltransferase Tip60 (PACG19731)	0	ref|XM_010736301.1|	PREDICTED: Larimichthys crocea histone acetyltransferase KAT7-like	3e-21	-	-	-	histone acetyltransferase tip60	0	0.8095	3	C:nucleus; P:biological_process; F:transferase activity, transferring acyl groups; P:cellular nitrogen compound metabolic process; P:biosynthetic process
c11668_g1_i1	1298	48.2	47.73	PaContig8052	Activating signal cointegrator 1 complex subunit 1 (PACG8052)	0	-	-	-	-	-	-	activating signal cointegrator 1 complex subunit 1-like	4.73803e-145	0.602	5	P:regulation of transcription, DNA-templated; F:RNA binding; C:cytoplasm; P:metabolic process; F:catalytic activity
c11670_g1_i1	810	1801.71	1483.05	PaContig20788	Heat Shock Protein 19.9 (Hsp19.9)	0	ref|XM_004933608.1|	PREDICTED: Bombyx mori protein lethal(2)essential for life-like	5e-14	-	-	-	heat shock protein	1.76988e-107	0.892	1	P:response to stress
c11672_g1_i1	1253	13.52	16.83	PaContig23387	modifier of mdg4 (mod(mdg4))	0	-	-	-	-	-	-	mod protein	1.59285e-111	0.588	1	F:molecular_function
c11673_g1_i1	6720	7.4	1.37	PaContig7478	eukaryotic translation initiation factor 4G (eIF4G)	0	-	-	-	-	-	-	eukaryotic translation initiation factor 4 gamma 3-like isoform x1	0	0.575	1	F:RNA binding
c11673_g1_i2	4913	57.83	55.97	PaContig7478	eukaryotic translation initiation factor 4G (eIF4G)	0	-	-	-	-	-	-	eukaryotic translation initiation factor 4 gamma 3-like isoform x1	0	0.561	1	F:RNA binding
c11673_g1_i3	6558	3.6	3.94	PaContig7478	eukaryotic translation initiation factor 4G (eIF4G)	0	-	-	-	-	-	-	eukaryotic translation initiation factor 4 gamma 3-like isoform x1	0	0.5585	1	F:RNA binding
c11675_g1_i1	963	87.53	106.44	PaContig5876	Superoxide dismutase (Sod)	0	gb|EF114291.1|	Hyphantria cunea MnSOD mRNA, complete cds	5e-74	-	-	-	mitochondrial manganese superoxide dismutase	2.87776e-129	0.865	4	P:biological_process; F:oxidoreductase activity; F:ion binding; P:response to stress
c11678_g1_i1	1642	5.95	4.85	PaContig1022	UPF0431 protein C1orf66-like protein (PACG1022)	0	-	-	-	-	-	-	methyltransferase-like protein 25	1.09683e-164	0.507	10	F:metal ion binding; P:proteolysis; F:catalytic activity; F:methyltransferase activity; F:transferase activity; F:rRNA (adenine-N6,N6-)-dimethyltransferase activity; P:rRNA modification; P:methylation; P:rRNA methylation; F:rRNA methyltransferase activity
c11680_g2_i1	1485	1	0.72	-	-	-	ref|XR_209606.1|	PREDICTED: Bombyx mori protein FAM46C-like (LOC101739491), transcript	2e-12	-	-	-	-	-	-	-	-
c11680_g2_i2	2252	1.65	1.39	PaContig10419	Uncharacterized protein PACG10419 (PACG10419)	1e-158	ref|XR_209606.1|	PREDICTED: Bombyx mori protein FAM46C-like (LOC101739491), transcript	2e-12	-	-	-	-	-	-	-	-
c11680_g3_i1	1460	3.17	2.11	PaContig2022	Protein FAM46C (PACG2022)	4e-157	ref|XM_004522505.1|	PREDICTED: Ceratitis capitata uncharacterized LOC101453308 (LOC101453308),	8e-32	-	-	-	protein fam46c isoform x3	0	0.8565	0	-
c11686_g1_i1	7158	9.67	12.13	PaContig7590	hypothetical protein TcasGA2 (PACG7590)	0	-	-	-	-	-	-	microtubule-associated protein futsch-like	0	0.713	0	-
c11690_g1_i1	1113	1.84	4.71	-	-	-	ref|XM_004922024.1|	PREDICTED: Bombyx mori mitoferrin-like (LOC101738597), mRNA	1e-163	-	-	-	mitoferrin-1 isoform x1	8.02919e-168	0.741	2	C:cellular_component; P:transport
c11695_g1_i1	1047	180.74	192.24	PaContig23074	p23-like protein (PACG23074)	0	-	-	-	-	-	-	p23-like protein	1.13901e-59	0.706	0	-
c11697_g1_i1	1745	1.72	1.52	PaContig16335	pol polyprotein (PACG16335)	9e-125	-	-	-	-	-	-	tpa_exp: pol polyprotein	0	0.6535	2	P:biological_process
c11700_g1_i1	503	0.38	2.12	-	-	-	dbj|AK404852.1|	Papilio polytes mRNA, unknown unsecreted protein, sequence id:	2e-12	-	-	-	-	-	-	-	-
c11701_g1_i1	820	106.76	95.94	PaContig5812	Coiled Coil Domain containing Protein 25 (Ccdc25)	0	-	-	-	-	-	-	coiled-coil domain-containing protein 25	2.4871e-82	0.868	0	-
c11705_g1_i1	833	49.61	42.56	PaContig8685	Mitochondrial inner membrane protease subunit 1 (PACG8685)	0	-	-	-	-	-	-	mitochondrial inner membrane protease subunit 1	6.3483e-78	0.769	4	P:biological_process; P:protein targeting; C:mitochondrion; P:protein maturation; C:protein complex; F:peptidase activity; P:mitochondrion organization
c11709_g1_i1	2022	2.84	2.36	PaContig24779	wunen (wun)	8e-116	-	-	-	-	-	-	phosphatidate phosphatase	0	0.738	3	P:biological_process; C:cellular_component; F:molecular_function
c11710_g1_i1	649	22.35	38.8	PaContig570	Dolichol-phosphate mannosyltransferase subunit 3 (MPD synthase subunit 3)	0	-	-	-	-	-	-	dolichol-phosphate mannosyltransferase subunit 3	7.96659e-44	0.718	1	F:molecular_function
c11711_g1_i1	1653	28.26	10.62	PaContig6918	acyl-coa dehydrogenase (PACG6918)	0	ref|XM_004932058.1|	PREDICTED: Bombyx mori glutaryl-CoA dehydrogenase, mitochondrial-like	5e-173	-	-	-	glutaryl- mitochondrial	0	0.859	11	P:biological_process; C:cytoskeleton; F:oxidoreductase activity; P:catabolic process; C:mitochondrion; F:ion binding; P:cellular amino acid metabolic process; C:protein complex; P:cellular nitrogen compound metabolic process
c11714_g1_i1	1084	35.3	59.25	PaContig23543	DNA-directed RNA polymerase II (PACG23543)	0	ref|XM_004933344.1|	PREDICTED: Bombyx mori DNA-directed RNA polymerases I, II, and	9e-146	-	-	-	dna-directed rna polymerases and iii subunit rpabc1-like	1.70254e-149	0.9725	8	F:DNA binding; F:nucleotidyltransferase activity; C:protein complex; P:cellular nitrogen compound metabolic process; P:biosynthetic process; P:response to stress; P:cell cycle; C:nucleoplasm
c11724_g1_i4	1133	4.02	2.86	PaContig24419	Uncharacterized protein PACG24419 (PACG24419)	0	-	-	-	-	-	-	PREDICTED: uncharacterized protein LOC101736143	2.81791e-31	0.655	0	-
c11733_g1_i1	2187	35.13	45.55	PaContig18387	DEAD box ATP-dependent RNA helicase (PACG18387)	0	-	-	-	-	-	-	probable atp-dependent rna helicase dbp73d	0	0.609	4	F:ATPase activity; P:small molecule metabolic process; F:ion binding; P:nucleobase-containing compound catabolic process; F:helicase activity; F:molecular_function
c11735_g1_i1	950	56.96	48.3	PaContig19796	conserved hypothetical protein (PACG19796)	0	-	-	-	-	-	-	isoform b	7.53112e-105	0.7015	11	C:lipid particle; P:small molecule metabolic process; C:cytoskeleton; P:cytoskeleton organization; C:cytoplasm; F:oxidoreductase activity; C:mitochondrion; C:protein complex
c11739_g1_i1	2210	28.57	32.85	PaContig3809	Uncharacterized protein PACG3809 (PACG3809)	2e-127	-	-	-	-	-	-	-	-	-	-	-
c11744_g1_i1	1379	6.76	3.98	PaContig16153	STE20-like serine/threonine-protein kinase (PACG16153)	7e-135	ref|XM_005804888.1|	PREDICTED: Xiphophorus maculatus STE20-like serine/threonine-protein	2e-17	-	-	-	serine threonine-protein kinase 10 isoform x1	0	0.88	4	F:ion binding; P:cellular protein modification process; F:kinase activity
c11746_g1_i1	2105	6.95	0.9	PaContig22273	Uncharacterized protein PACG22273 (PACG22273)	5e-143	-	-	-	-	-	-	reverse partial	0	0.795	2	F:nucleotidyltransferase activity; P:biosynthetic process; P:DNA metabolic process
c11749_g1_i1	1407	23.91	21.69	PaContig23061	Conserved oligomeric Golgi complex subunit 4 (COG complex subunit 4)	0	-	-	-	-	-	-	conserved oligomeric golgi complex subunit 4	1.42536e-166	0.5715	3	P:vesicle docking; C:cytoplasm; P:exocytosis
c11751_g1_i1	362	91.37	603.15	PaContig18221	cytochrome c oxidase subunit III (PACG18221)	8e-169	-	-	-	-	-	-	-	-	-	-	-
c11752_g2_i1	2779	1.45	1.11	-	-	-	ref|XM_004929469.1|	PREDICTED: Bombyx mori signal-induced proliferation-associated	7e-172	-	-	-	signal-induced proliferation-associated protein 1	0	0.727	3	P:small molecule metabolic process; P:signal transduction; P:nucleobase-containing compound catabolic process; F:enzyme regulator activity
c11754_g1_i1	1212	2.1	11.42	-	-	-	dbj|AK401170.1|	Papilio xuthus mRNA for similar to CG8927, complete cds, sequence	3e-91	-	-	-	simila to cg8927	0	0.7395	1	F:structural molecule activity
c11756_g1_i1	1131	1.08	3.67	PaContig14134	glutamic acid-rich protein precursor (PACG14134)	0	-	-	-	-	-	-	cilia- and flagella-associated protein 97-like	1.96606e-67	0.6533	0	-
c11756_g1_i2	1009	4.01	1.54	PaContig14134	glutamic acid-rich protein precursor (PACG14134)	0	-	-	-	-	-	-	cilia- and flagella-associated protein 97-like	5.66786e-68	0.652	0	-
c11761_g1_i1	1333	20.66	8.78	PaContig18375	E3 SUMO-protein ligase NSE2 (hMMS21)	1e-172	-	-	-	-	-	-	e3 sumo-protein ligase nse2-like	3.82724e-50	0.5535	5	C:protein complex; C:chromosome; P:DNA metabolic process; F:ligase activity; P:response to stress
c11761_g1_i2	1544	2.41	0.98	PaContig18375	E3 SUMO-protein ligase NSE2 (hMMS21)	1e-172	-	-	-	-	-	-	e3 sumo-protein ligase nse2-like	4.24925e-34	0.5895	5	C:protein complex; C:chromosome; P:DNA metabolic process; F:ligase activity; P:response to stress
c11763_g1_i1	2174	8.56	9.57	PaContig6102	Vacuolar protein-sorting-associated protein 25 (PACG6102)	0	-	-	-	-	-	-	vacuolar protein-sorting-associated protein 25	6.86516e-88	0.7885	4	F:transferase activity, transferring glycosyl groups; P:tRNA metabolic process
c11763_g1_i2	897	35.67	30.31	PaContig6102	Vacuolar protein-sorting-associated protein 25 (PACG6102)	0	-	-	-	-	-	-	vacuolar protein-sorting-associated protein 25	2.65595e-107	0.823	2	P:small molecule metabolic process; F:transferase activity, transferring glycosyl groups; P:tRNA metabolic process; P:biosynthetic process
c11765_g1_i1	1150	32.73	39.09	PaContig19349	Mediator of RNA polymerase II transcription subunit 4 (PACG19349)	0	-	-	-	-	-	-	mediator of rna polymerase ii transcription subunit 4	8.10803e-159	0.7885	3	F:protein binding transcription factor activity; C:protein complex; P:cellular nitrogen compound metabolic process; P:biosynthetic process; C:nucleoplasm
c11770_g1_i1	1001	93.45	93.41	PaContig6702	ribosomal protein LP0-like (PACG6702)	0	-	-	-	-	-	-	mrna turnover protein 4 homolog	7.61251e-128	0.7755	4	F:structural constituent of ribosome; C:cytosol; P:ribosome biogenesis; C:ribosome; P:translation
c11772_g1_i1	1033	5.56	5.51	PaContig18359	haloacid dehalogenase (PACG18359)	0	-	-	-	-	-	-	rhythmically expressed gene 2 protein	1.75291e-77	0.575	2	P:biological_process; F:molecular_function
c11773_g1_i1	1332	5.95	4.99	PaContig17331	hypothetical protein AaeL (PACG17331)	4e-152	-	-	-	-	-	-	myb-like protein x-like isoform x1	1.15044e-145	0.6885	2	P:biological_process; F:isomerase activity
c11775_g1_i1	948	36.42	41.67	PaContig10046	Uncharacterized protein PACG10046 (PACG10046)	0	-	-	-	-	-	-	-	-	-	-	-
c11776_g1_i1	861	6.4	9.05	PaContig9346	Cell division cycle protein 16 homolog (APC6)	0	-	-	-	-	-	-	cdc16 cell division cycle 16-like protein	1.9861e-77	0.6367	1	P:cell division
c11776_g1_i2	835	0.55	2.15	PaContig9346	Cell division cycle protein 16 homolog (APC6)	0	-	-	-	-	-	-	cdc16 cell division cycle 16-like protein	2.52417e-55	0.91	1	P:cell division
c11777_g1_i1	259	4.72	6.14	PaContig14220	Uncharacterized protein PACG14220 (PACG14220)	3e-107	-	-	-	-	-	-	hypothetical protein KGM_05388	6.72367e-06	0.66	0	-
c11778_g1_i1	563	9.59	0	PaContig19621	no poles (nopo)	1e-49	-	-	-	-	-	-	-	-	-	-	-
c11778_g1_i2	621	0	13.98	PaContig19621	no poles (nopo)	1e-49	-	-	-	-	-	-	-	-	-	-	-
c11789_g1_i1	1066	23.47	20.04	PaContig8739	trafficking protein particle complex protein (PACG8739)	0	gb|BT127420.1|	Dendroctonus ponderosae clone DPO1026_P09 unknown mRNA	4e-35	-	-	-	trafficking protein particle complex subunit 2	3.43511e-90	0.837	9	C:cell; P:vesicle-mediated transport; C:cytoplasm; P:anatomical structure development; F:transcription factor binding; P:cellular nitrogen compound metabolic process; P:biosynthetic process; C:organelle; C:intracellular; F:molecular_function
c11790_g1_i1	1932	16.42	22.89	PaContig24599	peroxisomal membrane protein PEX16 (PACG24599)	0	-	-	-	-	-	-	-	-	-	-	-
c11794_g1_i1	1094	10.5	5.21	PaContig261	Probable alpha-ketoglutarate-dependent dioxygenase ABH6 (PACG261)	0	-	-	-	-	-	-	alpha-ketoglutarate-dependent dioxygenase alkb homolog 6	6.1879e-106	0.714	2	P:biological_process; F:oxidoreductase activity
c11795_g1_i1	1438	28.73	31.22	PaContig5612	RING and PHD-finger domain-containing protein KIAA1542 (PACG5612)	0	ref|XM_005061414.1|	PREDICTED: Ficedula albicollis bromodomain adjacent to zinc finger	4e-10	-	-	-	phd and ring finger domain-containing protein 1	1.00842e-69	0.68	2	F:ion binding
c11796_g1_i1	845	25.82	20.54	PaContig23717	Uncharacterized protein PACG23717 (PACG23717)	0	-	-	-	-	-	-	pol-like protein	3.43571e-13	0.66	6	F:RNA binding; F:nucleic acid binding; P:RNA phosphodiester bond hydrolysis, endonucleolytic; P:RNA-dependent DNA replication; F:RNA-DNA hybrid ribonuclease activity; F:RNA-directed DNA polymerase activity
c11798_g1_i1	469	19.44	7.01	PaContig22328	Translation elongation factor 2 (EF-2)	5e-107	-	-	-	-	-	-	translation elongation factor 2	6.71688e-81	0.853	6	P:small molecule metabolic process; C:cytoplasm; F:GTPase activity; F:ion binding; P:nucleobase-containing compound catabolic process; F:translation factor activity, nucleic acid binding; P:translation
c11799_g1_i1	2141	1.57	2.2	-	-	-	ref|XM_004925848.1|	PREDICTED: Bombyx mori 72 kDa inositol polyphosphate 5-phosphatase-like	0	-	-	-	72 kda inositol polyphosphate 5-phosphatase-like	0	0.792	1	P:lipid metabolic process
c11802_g1_i1	895	13.25	24.54	PaContig428	26S proteasome non-ATPase regulatory subunit (PACG428)	0	-	-	-	-	-	-	26s proteasome non-atpase regulatory subunit 10-like	1.19269e-113	0.6995	1	F:molecular_function
c11806_g1_i1	2986	44.03	50.41	PaContig13821	K3 (K3)	0	-	-	-	-	-	-	k3 protein	0	0.7265	5	F:structural constituent of ribosome; C:ribosome; P:translation
c11808_g1_i1	1315	22.87	35.09	PaContig9243	capping protein beta (cpb)	0	-	-	-	-	-	-	f-actin-capping protein subunit beta	0	0.9345	11	F:ATPase activity; P:small molecule metabolic process; P:membrane organization; C:cytoskeleton; P:cytoskeleton organization; C:cytoplasm; F:ion binding; P:nucleobase-containing compound catabolic process; C:endoplasmic reticulum; C:protein complex; F:cytoskeletal protein binding; P:transport
c11809_g1_i1	613	477.41	1155.95	PaContig12016	Chorion class CB protein M5H4 precursor family 1 (ChCB1)	0	-	-	-	-	-	-	chorion class cb protein m5h4-like	3.14975e-24	0.597	4	P:biological_process; F:structural molecule activity; P:cell differentiation; P:anatomical structure formation involved in morphogenesis; C:external encapsulating structure; P:reproduction
c11810_g2_i1	529	0.47	0.43	-	-	-	ref|XM_004929282.1|	PREDICTED: Bombyx mori zinc finger protein ush-like (LOC101736853),	2e-28	-	-	-	zinc finger protein ush isoform x1	2.5051e-56	0.5435	1	F:ion binding
c11810_g2_i2	560	1.08	0.75	-	-	-	ref|XM_004929282.1|	PREDICTED: Bombyx mori zinc finger protein ush-like (LOC101736853),	6e-28	-	-	-	zinc finger protein ush isoform x2	2.73975e-54	0.5485	1	F:molecular_function
c11812_g1_i1	1704	17.69	2.47	PaContig13759	forked (PACG13759)	0	ref|XM_004923945.1|	PREDICTED: Bombyx mori espin-like (LOC101737146), mRNA	2e-157	-	-	-	isoform j	2.34857e-138	0.6225	38	P:embryo development; P:cytoskeleton organization; P:locomotion; P:cellular component assembly; P:anatomical structure development; P:cellular protein modification process; P:biosynthetic process; F:molecular_function; C:endosome; F:nucleic acid binding transcription factor activity; P:cellular nitrogen compound metabolic process; P:neurological system process; P:biological_process; P:signal tran…
c11812_g1_i2	1716	14.38	1.64	PaContig13759	forked (PACG13759)	0	ref|XM_004923945.1|	PREDICTED: Bombyx mori espin-like (LOC101737146), mRNA	2e-172	-	-	-	isoform g	9.99548e-137	0.627	38	P:embryo development; P:cytoskeleton organization; P:locomotion; P:cellular component assembly; P:anatomical structure development; P:cellular protein modification process; P:biosynthetic process; F:molecular_function; C:endosome; F:nucleic acid binding transcription factor activity; P:cellular nitrogen compound metabolic process; P:neurological system process; P:biological_process; P:signal tran…
c11815_g1_i1	1021	161.53	177.58	PaContig23020	Ubiquitin carboxy-terminal hydrolase (Uch)	0	-	-	-	-	-	-	ubiquitin carboxyl-terminal hydrolase isozyme l3	1.26287e-137	0.77	4	P:catabolic process; F:peptidase activity; C:intracellular
c11822_g1_i1	428	2.51	1.16	-	-	-	dbj|AK378483.1|	Bombyx mori mRNA, clone: fmgV46P06	2e-22	-	-	-	-	-	-	-	-
c11822_g3_i1	1718	2.1	0.79	-	-	-	dbj|AK378483.1|	Bombyx mori mRNA, clone: fmgV46P06	8e-67	-	-	-	myocyte enhancing factor 2 isoform a	2.08092e-22	0.8767	4	C:nucleus; F:DNA binding; P:cellular nitrogen compound metabolic process; P:biosynthetic process; F:molecular_function
c11822_g3_i2	1350	0	0.14	-	-	-	dbj|AK378483.1|	Bombyx mori mRNA, clone: fmgV46P06	8e-67	-	-	-	-	-	-	-	-
c11823_g1_i1	760	58.2	63.24	PaContig8686	hypothetical protein AaeL (PACG8686)	0	-	-	-	-	-	-	isoform a	1.184e-48	0.6795	3	F:molecular_function; P:biological_process; C:cellular_component
c11829_g1_i1	622	0.8	0.69	PaContig9557	CG30381 (PACG9557)	1e-139	-	-	-	-	-	-	phosphatidylinositol-glycan biosynthesis class x	1.17929e-17	0.64	0	-
c11829_g1_i2	914	5.84	6.92	PaContig9557	CG30381 (PACG9557)	0	-	-	-	-	-	-	phosphatidylinositol-glycan biosynthesis class x protein	3.00024e-49	0.4665	4	P:lipid metabolic process; P:cellular protein modification process; C:endoplasmic reticulum; P:biosynthetic process
c11836_g1_i1	479	29.32	22.12	PaContig146	R2D2 protein (PACG146)	0	-	-	-	-	-	-	probable risc-loading complex subunit brafldraft_242885	2.08708e-28	0.649	2	F:kinase activity; P:phosphorylation
c11839_g1_i1	1414	15.07	11.38	PaContig21532	protein phosphatase 2c (PACG21532)	0	-	-	-	-	-	-	protein phosphatase 1d	0	0.8495	4	F:phosphatase activity; F:ion binding; P:cellular protein modification process
c11840_g1_i1	1839	3.45	3.11	-	-	-	ref|XM_004926814.1|	PREDICTED: Bombyx mori collagen alpha-1(III) chain-like (LOC101739685),	0	FBgn0039907	lgs	8e-16	protein bcl9 homolog	8.68704e-129	0.7725	0	-
c11841_g1_i1	1544	1.31	0.43	-	-	-	dbj|AK381093.1|	Bombyx mori mRNA, clone: fufe30C12	3e-175	-	-	-	microphthalmia-associated transcription factor-like	5.64556e-135	0.69	1	F:molecular_function
c11841_g1_i2	2347	1.49	1	-	-	-	ref|XM_011260177.1|	PREDICTED: Camponotus floridanus microphthalmia-associated transcription	1e-30	-	-	-	microphthalmia-associated transcription factor-like	2.70778e-176	0.704	1	F:molecular_function
c11841_g1_i3	2385	0.26	0.39	-	-	-	dbj|AK381093.1|	Bombyx mori mRNA, clone: fufe30C12	3e-175	-	-	-	microphthalmia-associated transcription factor-like	6.44676e-172	0.7	1	F:molecular_function
c11843_g1_i1	1525	37.35	38.01	PaContig5644	mitochondrial carnitine/acylcarnitine carrier protein (PACG5644)	0	ref|XM_004924371.1|	PREDICTED: Bombyx mori congested-like trachea protein-like (LOC101742633),	2e-166	-	-	-	congested-like trachea protein	0	0.857	2	P:transmembrane transport; C:cellular_component
c11844_g1_i1	1322	0	13.84	PaContig14804	Fanconi anemia (PACG14804)	0	-	-	-	-	-	-	e3 ubiquitin-protein ligase fancl	1.20064e-112	0.483	4	P:biological_process
c11844_g1_i2	1311	22.72	13.98	PaContig14804	Fanconi anemia (PACG14804)	0	-	-	-	-	-	-	e3 ubiquitin-protein ligase fancl	1.08636e-112	0.483	4	P:biological_process
c11845_g1_i1	1554	145.04	113.68	PaContig23112	Phosphoglycerate kinase (PACG23112)	0	ref|XM_002736511.2|	PREDICTED: Saccoglossus kowalevskii phosphoglycerate kinase 1-like	5e-34	-	-	-	phosphoglycerate kinase	0	0.8915	12	P:biological_process; P:generation of precursor metabolites and energy; P:catabolic process; P:signal transduction; F:ion binding; P:biosynthetic process; F:signal transducer activity; F:molecular_function; P:small molecule metabolic process; C:nucleus; F:DNA binding; P:carbohydrate metabolic process; P:cellular nitrogen compound metabolic process; F:kinase activity
c11848_g1_i1	4434	143.66	138.01	PaContig5352	chaperonin subunit 4 delta (PACG5352)	0	ref|XM_003400858.1|	PREDICTED: Bombus terrestris t-complex protein 1 subunit delta-like	5e-39	-	-	-	t-complex protein 1 subunit delta	0	0.818	10	F:ATPase activity; P:cytoskeleton organization; P:protein complex assembly; F:ion binding; P:anatomical structure development; F:unfolded protein binding; P:mitotic nuclear division; C:protein complex; P:protein folding; C:lipid particle; P:cell division; C:cytoskeleton; P:cell differentiation; C:cytosol
c11852_g1_i1	859	29.21	18.93	PaContig8802	Blastoderm-specific protein 25D (PACG8802)	0	-	-	-	-	-	-	blastoderm-specific protein 25d	7.23384e-27	0.714	3	F:ion binding; C:cellular_component; P:transport
c11853_g1_i1	1530	3.28	11.45	PaContig1001	Misexpression suppressor of ras (PACG1001)	0	-	-	-	-	-	-	upf0489 protein c5orf22 homolog	6.45563e-171	0.6085	0	-
c11854_g1_i1	1165	22.07	31.06	PaContig6399	dehydrodolichyl diphosphate synthase (PACG6399)	0	-	-	-	-	-	-	dehydrodolichyl diphosphate synthase	6.5835e-138	0.758	2	P:biological_process; F:transferase activity, transferring alkyl or aryl (other than methyl) groups
c11856_g1_i1	2036	23.4	28.01	PaContig2276	YTH domain-containing protein 1 (PACG2276)	0	ref|XM_003489017.1|	PREDICTED: Bombus impatiens YTH domain-containing protein 1-like	2e-13	-	-	-	yth domain-containing protein 1	0	0.763	0	-
c11860_g1_i1	1424	913.41	1024.97	PaContig5414	High mobility group protein D (HmgD)	0	dbj|AK401255.1|	Papilio xuthus mRNA for high mobility group protein D, complete	1e-158	FBgn0004362	HmgD	7e-20	high mobility group protein d	2.16908e-62	0.8845	0	-
c11862_g1_i1	1103	38.85	57.18	PaContig23108	mitochondrial ribosomal protein L54 (PACG23108)	0	-	-	-	-	-	-	39s ribosomal protein mitochondrial	1.39859e-43	0.8005	2	F:ion binding; C:ribosome
c11863_g1_i1	582	1.03	2.84	-	-	-	ref|XM_003435924.1|	Anopheles gambiae str. PEST AGAP001936-PB (AgaP_AGAP001936) mRNA,	1e-168	-	-	-	phospholipase c beta	1.82909e-120	0.9635	8	P:catabolic process; P:signal transduction; P:lipid metabolic process; F:ion binding; F:signal transducer activity; F:molecular_function
c11864_g1_i1	1582	68.15	46.88	PaContig6056	eukaryotic translation initiation factor 4 gamma (PACG6056)	0	ref|XM_004927932.1|	PREDICTED: Bombyx mori eukaryotic translation initiation factor	4e-65	-	-	-	eukaryotic translation initiation factor 4 gamma 2	7.08583e-49	0.783	25	P:biological_process; F:transferase activity, transferring acyl groups; P:signal transduction; P:catabolic process; P:anatomical structure development; P:cell-cell signaling; F:translation factor activity, nucleic acid binding; C:protein complex; C:cellular_component; C:intracellular; F:molecular_function; P:cell cycle; P:translation; P:small molecule metabolic process; C:cytoskeleton; F:RNA bind…
c11866_g1_i1	956	227	126.07	PaContig23430	inorganic pyrophosphatase (PACG23430)	0	ref|XM_007862092.1|	Gloeophyllum trabeum ATCC 11539 hypothetical protein partial	4e-30	-	-	-	inorganic pyrophosphatase	1.4437e-123	0.7515	4	P:biological_process; C:cytoplasm; F:ion binding; F:molecular_function
c1187_g1_i1	596	32.01	63.49	PaContig9160	28S ribosomal protein S16 (PACG9160)	0	-	-	-	-	-	-	probable 28s ribosomal protein mitochondrial	9.35403e-76	0.81	4	F:structural constituent of ribosome; C:mitochondrion; C:ribosome; P:translation
c11873_g1_i1	1229	20.41	17.69	PaContig627	hypothetical protein AaeL (PACG627)	0	-	-	-	-	-	-	agap008432-pa-like protein	1.19742e-136	0.5985	0	-
c11873_g1_i2	727	29.69	48.25	PaContig627	hypothetical protein AaeL (PACG627)	0	-	-	-	-	-	-	aael005032- partial	8.3182e-68	0.608	0	-
c11879_g1_i1	3392	2.53	2.06	PaContig16526	DIS3-like exonuclease 2 (PACG16526)	2e-119	ref|XM_002431270.1|	Pediculus humanus corporis conserved hypothetical protein, mRNA	8e-12	-	-	-	dis3-like exonuclease 2	0	0.6445	4	P:biological_process; F:nuclease activity; P:nucleobase-containing compound catabolic process; P:cellular nitrogen compound metabolic process
c11880_g1_i1	1919	39.89	50.46	PaContig5477	Inositol-trisphosphate 3-kinase A (PACG5477)	0	-	-	-	-	-	-	inositol-trisphosphate 3-kinase a isoform x2	0	0.756	2	P:biological_process; F:kinase activity
c11889_g1_i2	798	0.07	1.3	-	-	-	dbj|AK402142.1|	Papilio xuthus mRNA for unknown unsecreted protein, complete	4e-10	-	-	-	PREDICTED: uncharacterized protein LOC101746177	2.13475e-21	0.57	0	-
c11890_g1_i1	1891	5.01	0	PaContig18666	GK12393 (PACG18666)	0	-	-	-	-	-	-	PREDICTED: uncharacterized protein LOC101735509 isoform X1	1.52845e-128	0.7125	0	-
c11890_g1_i2	1749	9.43	2.28	PaContig18666	GK12393 (PACG18666)	0	-	-	-	-	-	-	PREDICTED: uncharacterized protein LOC101735509 isoform X1	2.99728e-129	0.6875	0	-
c11890_g1_i3	1861	21.02	0.44	PaContig18666	GK12393 (PACG18666)	0	-	-	-	-	-	-	PREDICTED: uncharacterized protein LOC101735509 isoform X1	1.15091e-128	0.6913	0	-
c11890_g1_i4	1815	7.11	0.74	PaContig18666	GK12393 (PACG18666)	0	-	-	-	-	-	-	PREDICTED: uncharacterized protein LOC101735509 isoform X1	7.07437e-129	0.7125	0	-
c11892_g1_i1	2912	57.45	60.85	PaContig158	Uncharacterized protein PACG158 (PACG158)	0	-	-	-	-	-	-	-	-	-	-	-
c11894_g1_i1	1563	13.5	16.65	PaContig22683	Protein TIF31 homolog (PACG22683)	0	-	-	-	-	-	-	-	-	-	-	-
c11899_g1_i1	1318	10.08	15.53	PaContig78	transposase (PACG78)	0	-	-	-	-	-	-	nuclease harbi1	1.41156e-163	0.5315	0	-
c11900_g1_i1	1096	0.73	1.15	PaContig8013	aldo-keto reductase (PACG8013)	0	emb|FO203431.1|	Modestobacter marinus str. BC501 chromosome, complete genome	3e-06	-	-	-	seminal fluid protein hacp058	1.90567e-151	0.8185	2	P:biological_process; F:oxidoreductase activity
c11900_g1_i2	1084	3.2	9.83	PaContig8013	aldo-keto reductase (PACG8013)	0	emb|FO203431.1|	Modestobacter marinus str. BC501 chromosome, complete genome	3e-06	-	-	-	seminal fluid protein hacp058	1.21275e-153	0.816	2	P:biological_process; F:oxidoreductase activity
c11902_g1_i1	475	40.77	62.73	PaContig16508	Uncharacterized protein PACG16508 (PACG16508)	0	-	-	-	-	-	-	-	-	-	-	-
c11902_g1_i2	415	0	90.04	PaContig16508	Uncharacterized protein PACG16508 (PACG16508)	2e-146	-	-	-	-	-	-	-	-	-	-	-
c11905_g1_i1	2614	26.2	21.84	PaContig11433	Nuclear RNA export factor 1 (PACG11433)	0	-	-	-	-	-	-	nuclear rna export factor 1-like	0	0.476	1	F:molecular_function
c11906_g1_i1	912	1074.81	839.7	PaContig8606	Elongation factor 1-beta' (PACG8606)	0	ref|XM_011170629.1|	PREDICTED: Solenopsis invicta probable elongation factor 1-delta	3e-31	-	-	-	elongation factor 1 beta	5.37426e-110	0.836	4	C:cytoplasm; F:translation factor activity, nucleic acid binding; C:protein complex; P:translation
c11907_g1_i1	246	6.04	2.13	PaContig15806	Uncharacterized protein PACG15806 (PACG15806)	2e-28	-	-	-	-	-	-	-	-	-	-	-
c11908_g1_i1	1535	149.94	175.15	PaContig5415	AP-1 complex subunit mu-1 (PACG5415)	0	dbj|AK382446.1|	Bombyx mori mRNA, clone: fdpe18B06	0	-	-	-	ap-1 complex subunit mu-1	0	0.9785	4	P:vesicle-mediated transport; C:cytoplasm; C:protein complex; P:transport
c11910_g1_i1	241	0	3.87	PaContig19008	Uncharacterized protein PACG19008 (PACG19008)	3e-22	-	-	-	-	-	-	-	-	-	-	-
c11911_g1_i1	846	2.06	0.43	PaContig22339	BolA-like protein 2 (PACG22339)	9e-112	-	-	-	-	-	-	bola-like protein 2	5.51388e-20	0.7981	6	P:biological_process; F:transferase activity, transferring glycosyl groups; C:endoplasmic reticulum; F:kinase activity; F:molecular_function
c11911_g1_i2	490	13.81	17.73	PaContig1649	Uncharacterized bolA-like protein C8C9.11 (PACG1649)	4e-143	-	-	-	-	-	-	bola-like protein 2	8.57061e-26	0.801	7	P:biological_process; F:transferase activity, transferring glycosyl groups; P:lipid metabolic process; F:ion binding; C:endoplasmic reticulum; P:biosynthetic process; F:kinase activity
c11911_g1_i3	549	16.12	5.28	PaContig1649	Uncharacterized bolA-like protein C8C9.11 (PACG1649)	9e-145	-	-	-	-	-	-	bola-like protein 2	3.71363e-20	0.7732	7	P:biological_process; F:transferase activity, transferring glycosyl groups; P:lipid metabolic process; F:ion binding; C:endoplasmic reticulum; P:biosynthetic process; F:kinase activity
c11913_g1_i1	1050	34.38	29.6	PaContig5365	chromatin regulatory protein sir2 (PACG5365)	0	-	-	-	-	-	-	nad-dependent protein deacetylase sirt7-like	6.13883e-11	0.63	1	F:NAD+ binding
c11920_g1_i1	1232	10.78	5.09	PaContig9875	Uncharacterized protein PACG9875 (PACG9875)	0	-	-	-	-	-	-	-	-	-	-	-
c11921_g1_i1	432	0	2.85	PaContig16203	Uncharacterized protein PACG16203 (PACG16203)	1e-67	-	-	-	-	-	-	-	-	-	-	-
c11921_g1_i2	717	2.06	0.98	PaContig16203	Uncharacterized protein PACG16203 (PACG16203)	5e-69	-	-	-	-	-	-	-	-	-	-	-
c11926_g1_i1	1155	16.17	18.77	PaContig206	ATP synthase subunit epsilon (PACG206)	4e-156	-	-	-	-	-	-	atp synthase subunit mitochondrial-like isoform x1	1.42856e-24	0.852	13	F:ATPase activity; P:biological_process; P:transmembrane transport; F:transmembrane transporter activity; P:cell-cell signaling; C:protein complex; P:biosynthetic process; P:aging; C:cellular_component; P:response to stress; C:lysosome; P:small molecule metabolic process; P:vesicle-mediated transport; C:mitochondrion; P:cell differentiation; P:cellular nitrogen compound metabolic process
c11926_g1_i2	1127	63.12	69.39	PaContig206	ATP synthase subunit epsilon (PACG206)	4e-156	-	-	-	-	-	-	atp synthase subunit mitochondrial	1.3752e-25	0.852	13	F:ATPase activity; P:biological_process; P:transmembrane transport; F:transmembrane transporter activity; P:cell-cell signaling; C:protein complex; P:biosynthetic process; P:aging; C:cellular_component; P:response to stress; C:lysosome; P:small molecule metabolic process; P:vesicle-mediated transport; C:mitochondrion; P:cell differentiation; P:cellular nitrogen compound metabolic process
c11928_g1_i1	1476	52.09	25.37	PaContig10405	Uncharacterized protein C9orf78 (PACG10405)	0	ref|XM_011147846.1|	PREDICTED: Harpegnathos saltator uncharacterized protein C9orf78	2e-28	-	-	-	uncharacterized protein LOC778507	4.45144e-125	0.787	0	-
c11928_g1_i2	1464	0	24.44	PaContig10405	Uncharacterized protein C9orf78 (PACG10405)	0	ref|XM_011147846.1|	PREDICTED: Harpegnathos saltator uncharacterized protein C9orf78	2e-28	-	-	-	uncharacterized protein LOC778507	8.71307e-125	0.7885	0	-
c11932_g1_i1	730	17.06	26.8	PaContig23135	28S ribosomal protein S24 (MRP-S24)	0	-	-	-	-	-	-	28s ribosomal protein mitochondrial	5.10717e-96	0.8315	5	F:structural constituent of ribosome; C:mitochondrion; C:ribosome; P:translation
c11934_g1_i1	1027	38.37	35.86	PaContig6586	Cytochrome c oxidase assembly protein COX16 homolog (PACG6586)	0	-	-	-	-	-	-	cytochrome c oxidase assembly protein cox16 mitochondrial	8.80496e-38	0.735	1	C:mitochondrion
c11934_g1_i2	1011	1.69	3.68	PaContig6586	Cytochrome c oxidase assembly protein COX16 homolog (PACG6586)	0	-	-	-	-	-	-	cytochrome c oxidase assembly protein cox16 mitochondrial	3.50141e-23	0.6965	1	C:mitochondrial membrane
c11935_g1_i1	684	69.84	54.15	PaContig19885	Mediator of RNA polymerase II transcription subunit 10 (PACG19885)	0	-	-	-	-	-	-	mediator of rna polymerase ii transcription subunit 10	5.08413e-85	0.9265	3	F:protein binding transcription factor activity; C:protein complex; P:cellular nitrogen compound metabolic process; P:biosynthetic process; C:nucleoplasm
c11937_g1_i1	3938	90.79	80.66	PaContig7599	Zinc finger CCHC domain-containing protein 7 (PACG7599)	0	-	-	-	-	-	-	dentin sialophosphoprotein	0	0.5605	2	F:ion binding; F:molecular_function
c11939_g1_i1	1428	188.65	185.42	PaContig5408	26S protease regulatory subunit 6B (PACG5408)	0	dbj|AK401678.1|	Papilio xuthus mRNA for 26S protease regulatory subunit rpt3,	0	-	-	-	26s protease regulatory subunit 6b	0	0.9545	11	F:ATPase activity; P:biological_process; P:catabolic process; F:ion binding; C:protein complex; F:peptidase activity; P:DNA metabolic process; C:intracellular; F:molecular_function; P:small molecule metabolic process; C:nucleus; C:cytoplasm; P:nucleobase-containing compound catabolic process
c11941_g1_i1	705	41.13	48.82	PaContig9245	mitochondrial 28S ribosomal protein S28 (PACG9245)	0	-	-	-	-	-	-	28s ribosomal protein mitochondrial	2.78803e-71	0.78	1	C:ribosome
c11942_g1_i1	1408	54.46	52.51	PaContig7340	transcription factor A (PACG7340)	0	-	-	-	-	-	-	transcription factor a	9.65766e-103	0.6665	5	C:microtubule organizing center; C:mitochondrion; C:chromosome; P:cellular nitrogen compound metabolic process; P:biosynthetic process; P:response to stress
c11944_g1_i1	1075	98.4	111.92	PaContig5622	maggie (PACG5622)	0	-	-	-	-	-	-	mitochondrial import receptor subunit tom22 homolog isoform x2	1.45754e-64	0.6675	2	C:mitochondrion; P:transport
c11945_g1_i1	1459	17.21	22.17	PaContig440	sulfatase-modifying factor 1 (PACG440)	0	-	-	-	-	-	-	sulfatase-modifying factor 1	2.2171e-144	0.6575	3	F:molecular_function; P:biological_process; C:cellular_component
c11947_g1_i1	783	74.66	81.69	PaContig8136	Pre-rRNA-processing protein esf2 (PACG8136)	0	-	-	-	-	-	-	activator of basal transcription 1-like	2.07801e-89	0.745	2	F:molecular_function
c11948_g1_i1	472	0.82	1.45	-	-	-	gb|AC239122.1|	Bicyclus anynana clone BA_Ba69H15, complete sequence	3e-46	-	-	-	-	-	-	-	-
c11949_g1_i1	3437	0.91	1.64	PaContig2128	nad dehydrogenase (PACG2128)	0	ref|XM_011066065.1|	PREDICTED: Acromyrmex echinatior pyruvate dehydrogenase phosphatase	4e-15	-	-	-	pyruvate dehydrogenase phosphatase regulatory mitochondrial	0	0.808	9	P:biological_process; C:cytoplasm; F:oxidoreductase activity; P:catabolic process; P:cellular amino acid metabolic process; F:methyltransferase activity
c11949_g1_i2	3508	10.38	8.83	PaContig2128	nad dehydrogenase (PACG2128)	0	ref|XM_011066065.1|	PREDICTED: Acromyrmex echinatior pyruvate dehydrogenase phosphatase	4e-15	-	-	-	pyruvate dehydrogenase phosphatase regulatory mitochondrial	0	0.8455	9	P:biological_process; C:cytoplasm; F:oxidoreductase activity; P:catabolic process; P:cellular amino acid metabolic process; F:methyltransferase activity
c11952_g1_i1	1658	2.58	1.54	-	-	-	-	-	-	FBgn0015296	Shc	1e-61	shc-transforming protein 1	0	0.7955	6	P:signal transduction; F:ion binding; P:cellular protein modification process; F:kinase activity
c11956_g2_i1	295	135.46	0.9	-	-	-	gb|JX680670.1|	Melitaea cinxia isolate 163307Chi heat shock protein 70-1 mRNA,	4e-55	-	-	-	heat shock protein 70	3.69684e-39	1	2	F:ion binding; P:response to stress
c11956_g3_i1	1317	148	0.87	-	-	-	ref|XM_001861402.1|	Culex quinquefasciatus heat shock protein 70 B2, mRNA	1e-119	-	-	-	heat shock protein 70	0	0.972	2	F:ion binding; P:response to stress
c11958_g1_i1	325	487.32	554.84	PaContig20481	Uncharacterized protein PACG20481 (PACG20481)	9e-158	-	-	-	-	-	-	-	-	-	-	-
c11960_g1_i1	1250	3.11	4.26	PaContig2379	Uncharacterized protein PACG2379 (PACG2379)	5e-141	ref|XM_004925773.1|	PREDICTED: Bombyx mori cytoplasmic protein NCK1-like (LOC101739261),	0	-	-	-	cytoplasmic protein nck1 isoform x1	7.58245e-157	0.876	0	-
c11962_g1_i1	1180	33.52	32.02	PaContig6499	mitochondrial inner membrane protease subunit (PACG6499)	0	-	-	-	-	-	-	mitochondrial inner membrane protease subunit 2	2.65982e-96	0.8385	4	P:biological_process; P:protein targeting; C:mitochondrion; P:protein maturation; C:protein complex; F:peptidase activity; P:mitochondrion organization
c11963_g1_i1	1532	26.34	35.72	PaContig9575	Origin recognition complex subunit 5 (Orc5)	0	-	-	-	-	-	-	origin recognition complex subunit 5	0	0.6285	3	C:nucleus; C:protein complex; C:chromosome; P:biosynthetic process; P:DNA metabolic process
c11966_g1_i1	564	67.49	71.04	PaContig8762	NADH dehydrogenase (PACG8762)	0	-	-	-	-	-	-	nadh dehydrogenase	1.11534e-29	0.781	5	P:small molecule metabolic process; P:nucleocytoplasmic transport; P:generation of precursor metabolites and energy; F:oxidoreductase activity; C:mitochondrion; C:protein complex; P:cellular nitrogen compound metabolic process
c11967_g1_i1	1047	5.11	4.54	PaContig13603	Coiled-coil domain-containing protein 95 (PACG13603)	0	-	-	-	-	-	-	ino80 complex subunit e	2.45605e-48	0.919	3	C:nuclear chromosome; C:protein complex; P:biosynthetic process; P:DNA metabolic process; P:response to stress
c11967_g1_i2	1115	35.09	19.11	PaContig13603	Coiled-coil domain-containing protein 95 (PACG13603)	0	-	-	-	-	-	-	ino80 complex subunit e	6.47752e-80	0.6395	2	C:nucleus; P:DNA metabolic process
c11968_g1_i1	908	63.45	61.36	PaContig9701	Ubiquitin-fold modifier-conjugating enzyme 1 (PACG9701)	0	dbj|AK402078.1|	Papilio xuthus mRNA for ubiquitin-fold modifier-conjugating enzyme	3e-106	-	-	-	ufm1-conjugating enzyme 1	2.6204e-114	0.942	0	-
c11969_g1_i1	667	19.17	18.01	PaContig24305	calcitonin gene-related peptide-receptor component protein (PACG24305)	0	-	-	-	-	-	-	dna-directed rna polymerase iii subunit rpc9	7.29409e-66	0.74	7	F:nucleotidyltransferase activity; P:cellular nitrogen compound metabolic process; P:biosynthetic process; C:intracellular; F:molecular_function
c11970_g1_i1	2199	70.6	70.33	PaContig8178	SH3PX1 (PACG8178)	0	dbj|AK403489.1|	Papilio xuthus mRNA for sorting nexin, partial cds, sequence	8e-22	-	-	-	sorting nexin-9	0	0.687	7	P:membrane organization; P:vesicle-mediated transport; P:autophagy; P:cellular component assembly; F:ion binding; C:cytoplasmic membrane-bounded vesicle; F:lipid binding; P:transport; C:plasma membrane; P:response to stress
c11972_g1_i1	1895	1.13	1.87	PaContig4113	Uncharacterized protein K02A2.6 (PACG4113)	2e-121	-	-	-	-	-	-	blastopia polyprotein	0	0.606	2	F:molecular_function
c11974_g1_i1	1215	29.14	36.38	PaContig6486	GTP-binding protein era (PACG6486)	0	-	-	-	-	-	-	gtpase mitochondrial	0	0.661	3	C:cytoskeleton; F:RNA binding; F:ion binding; C:protein complex
c11975_g1_i1	2526	44.74	43.38	PaContig16243	Calcium/calmodulin-dependent protein kinase II (CaMKII)	0	ref|NM_001087883.1|	Xenopus laevis calcium/calmodulin-dependent protein kinase (CaM	2e-83	-	-	-	ca2+ calmodulin-dependent protein kinase ii	0	0.8935	15	P:biological_process; P:cellular component assembly; F:ion binding; P:cellular protein modification process; P:anatomical structure development; P:cell-cell signaling; C:protein complex; C:intracellular; C:plasma membrane; F:molecular_function; P:reproduction; P:growth; C:cell; F:kinase activity; P:neurological system process
c11976_g1_i1	1359	69.93	0	PaContig23053	N-terminal acetyltransferase complex Ard1 subunit (PACG23053)	0	ref|XM_009033240.1|	Helobdella robusta hypothetical protein mRNA	8e-32	-	-	-	partial	1.94101e-119	0.9125	5	F:transferase activity, transferring acyl groups; P:cellular protein modification process; P:protein folding; F:isomerase activity
c11976_g1_i2	1438	0.51	25.38	PaContig23053	N-terminal acetyltransferase complex Ard1 subunit (PACG23053)	0	ref|XM_009033240.1|	Helobdella robusta hypothetical protein mRNA	8e-32	-	-	-	partial	4.66595e-119	0.9125	5	F:transferase activity, transferring acyl groups; P:cellular protein modification process; P:protein folding; F:isomerase activity
c11976_g1_i3	1065	30.08	76.42	PaContig23053	N-terminal acetyltransferase complex Ard1 subunit (PACG23053)	0	ref|XM_009033240.1|	Helobdella robusta hypothetical protein mRNA	8e-32	-	-	-	partial	6.73699e-121	0.913	5	F:transferase activity, transferring acyl groups; P:cellular protein modification process; P:protein folding; F:isomerase activity
c11976_g1_i4	1141	14.79	53.91	PaContig23053	N-terminal acetyltransferase complex Ard1 subunit (PACG23053)	0	ref|XM_009033240.1|	Helobdella robusta hypothetical protein mRNA	8e-32	-	-	-	partial	1.67418e-120	0.913	5	F:transferase activity, transferring acyl groups; P:cellular protein modification process; P:protein folding; F:isomerase activity
c11977_g1_i1	1122	124.66	109.68	PaContig8529	Proteasome maturation protein (PACG8529)	0	-	-	-	-	-	-	proteasome maturation protein	8.79415e-76	0.7215	1	C:protein complex; C:intracellular
c11980_g1_i2	669	4.75	4.84	PaContig9167	modifier of mdg4 (mod(mdg4))	9e-126	-	-	-	-	-	-	hypothetical protein KGM_03725	2.14452e-10	0.6833	0	-
c11982_g1_i1	1129	29.98	39.52	PaContig9211	cell division protein (PACG9211)	0	-	-	-	-	-	-	cell division partial	0	0.947	5	P:cell division; C:cytoplasm; P:tRNA metabolic process; F:methyltransferase activity; P:translation
c11985_g1_i1	1342	28.8	29.07	PaContig23373	Mediator complex subunit 6 (MED6)	0	-	-	-	-	-	-	mediator of rna polymerase ii transcription subunit 6	2.10703e-170	0.7775	3	F:protein binding transcription factor activity; C:protein complex; P:cellular nitrogen compound metabolic process; P:biosynthetic process; C:nucleoplasm
c11986_g1_i1	926	163.6	189.38	PaContig6044	Cytochrome c (PACG6044)	0	gb|JN701479.1|	Spodoptera litura mitochondrial cytochrome c mRNA, complete cds;	1e-84	-	-	-	mitochondrial cytochrome c	2.26456e-68	0.95	7	P:biological_process; C:mitochondrion; F:ion binding; C:cellular_component; F:molecular_function
c11988_g1_i1	832	40.54	35.74	PaContig13599	mitochondrial ribosomal protein (PACG13599)	0	-	-	-	-	-	-	mitochondrial ribosomal l48	1.60158e-99	0.705	1	C:mitochondrion; C:ribosome
c11994_g1_i1	755	0	28.7	PaContig23471	protease inhibitor 1 (PACG23471)	1e-169	-	-	-	-	-	-	-	-	-	-	-
c11994_g1_i2	797	36.69	11.87	PaContig23471	protease inhibitor 1 (PACG23471)	0	-	-	-	-	-	-	-	-	-	-	-
c11994_g1_i3	779	0	0	PaContig23471	protease inhibitor 1 (PACG23471)	2e-163	-	-	-	-	-	-	-	-	-	-	-
c11994_g1_i4	773	4.55	2.12	PaContig23471	protease inhibitor 1 (PACG23471)	0	-	-	-	-	-	-	-	-	-	-	-
c11995_g1_i1	1500	268.93	239.35	PaContig19718	26S protease regulatory subunit 8 (PACG19718)	0	gb|U43728.1|MSU43728	Manduca sexta 18-56 protein mRNA, complete cds	0	-	-	-	26s protease regulatory subunit 8	0	0.9815	9	C:nucleus; P:biological_process; C:cytoplasm; P:catabolic process; F:ion binding; C:protein complex; F:peptidase activity; C:intracellular; F:molecular_function
c11997_g1_i1	2974	1.53	1.71	PaContig8337	histone H3 methyltransferase (PACG8337)	0	dbj|AK378038.1|	Bombyx mori mRNA, clone: ffbm34A09	0	-	-	-	histone-lysine n- h3 lysine-79 specific-like	0	0.893	10	F:DNA binding; F:nucleotidyltransferase activity; P:chromosome organization; P:cellular protein modification process; F:methyltransferase activity; C:protein complex; P:cellular nitrogen compound metabolic process; P:biosynthetic process; C:nucleoplasm
c11997_g1_i2	1967	0.38	0.33	PaContig23376	histone H3 methyltransferase (PACG23376)	0	dbj|AK378038.1|	Bombyx mori mRNA, clone: ffbm34A09	0	-	-	-	histone-lysine n- h3 lysine-79 specific-like	0	0.898	10	F:DNA binding; F:nucleotidyltransferase activity; P:chromosome organization; P:cellular protein modification process; F:methyltransferase activity; C:protein complex; P:cellular nitrogen compound metabolic process; P:biosynthetic process; C:nucleoplasm
c11997_g1_i3	2986	2.36	0.37	PaContig8337	histone H3 methyltransferase (PACG8337)	0	dbj|AK378038.1|	Bombyx mori mRNA, clone: ffbm34A09	0	-	-	-	histone-lysine n- h3 lysine-79 specific-like	0	0.8875	10	F:DNA binding; F:nucleotidyltransferase activity; P:chromosome organization; P:cellular protein modification process; F:methyltransferase activity; C:protein complex; P:cellular nitrogen compound metabolic process; P:biosynthetic process; C:nucleoplasm
c11997_g1_i4	1268	1.2	1.92	PaContig23376	histone H3 methyltransferase (PACG23376)	0	dbj|AK378038.1|	Bombyx mori mRNA, clone: ffbm34A09	0	-	-	-	histone-lysine n- h3 lysine-79 specific-like	0	0.916	10	F:DNA binding; F:nucleotidyltransferase activity; P:chromosome organization; P:cellular protein modification process; F:methyltransferase activity; C:protein complex; P:cellular nitrogen compound metabolic process; P:biosynthetic process; C:nucleoplasm
c12002_g1_i1	1117	27.62	29.48	PaContig814	Smg5 (Smg5)	0	-	-	-	-	-	-	protein smg5	4.72235e-83	0.5645	0	-
c12003_g3_i1	276	11.57	74.41	PaContig19180	Uncharacterized protein PACG19180 (PACG19180)	2e-128	-	-	-	-	-	-	-	-	-	-	-
c12007_g1_i1	1768	14.24	13.18	PaContig411	osa (osa)	0	ref|XM_004931372.1|	PREDICTED: Bombyx mori trithorax group protein osa-like (LOC101745976),	0	FBgn0261885	osa	6e-106	trithorax group protein osa-like isoform x6	1.45086e-107	0.762	3	C:nucleus; F:DNA binding
c12009_g2_i1	1497	2.14	1.36	-	-	-	ref|XM_003729431.1|	PREDICTED: Strongylocentrotus purpuratus serine/threonine-protein	4e-89	-	-	-	isoform a	0	0.9605	12	P:signal transduction; P:locomotion; P:cellular component assembly; F:ion binding; P:cellular protein modification process; P:anatomical structure development; P:cell-cell signaling; F:signal transducer activity; F:kinase activity; P:growth
c12009_g3_i1	729	1.24	1.56	-	-	-	emb|AJ852421.1|	Nilaparvata lugens nemo gene for nemo-like protein	4e-65	-	-	-	serine threonine-protein kinase nlk	1.22936e-100	0.862	12	P:signal transduction; P:locomotion; P:cellular component assembly; F:ion binding; P:cellular protein modification process; P:anatomical structure development; P:cell-cell signaling; F:signal transducer activity; F:kinase activity; P:growth
c12016_g1_i1	1058	24.33	34.06	PaContig6505	Pre-mRNA-splicing factor ISY1 homolog (PACG6505)	0	ref|XM_003707362.1|	PREDICTED: Megachile rotundata pre-mRNA-splicing factor ISY1	1e-30	-	-	-	pre-mrna-splicing factor isy1 homolog	1.09225e-97	0.8165	0	-
c12023_g1_i1	364	11.4	0.64	PaContig13641	Serine/threonine-protein kinase grp (PACG13641)	6e-125	-	-	-	-	-	-	serine threonine-protein kinase grp-like	1.93158e-08	0.905	4	F:ion binding; P:cellular protein modification process; F:kinase activity
c12023_g1_i2	256	0.39	0	PaContig13641	Serine/threonine-protein kinase grp (PACG13641)	1e-80	-	-	-	-	-	-	serine threonine-protein kinase grp-like	1.11757e-10	0.915	4	F:ion binding; P:cellular protein modification process; F:kinase activity
c12023_g1_i3	335	0	3.24	PaContig13641	Serine/threonine-protein kinase grp (PACG13641)	6e-125	-	-	-	-	-	-	serine threonine-protein kinase grp-like	2.30921e-08	0.91	4	F:ion binding; P:cellular protein modification process; F:kinase activity
c12023_g1_i4	497	10.82	9.51	PaContig18366	Uncharacterized protein PACG18366 (PACG18366)	7e-136	-	-	-	-	-	-	serine threonine-protein kinase grp-like	4.00146e-08	0.905	4	F:ion binding; P:cellular protein modification process; F:kinase activity
c12026_g1_i1	962	22.28	27.53	PaContig292	RE26725p (PACG292)	0	-	-	-	-	-	-	hypothetical protein KGM_10561	3.68749e-35	0.469	4	F:DNA binding; P:biological_process; C:cellular_component; F:protein dimerization activity
c1203_g1_i1	659	22.98	0	PaContig356	Uncharacterized protein PACG356 (PACG356)	0	-	-	-	-	-	-	-	-	-	-	-
c12032_g1_i1	930	524.07	839.7	PaContig23426	histone H1 (PACG23426)	0	-	-	-	-	-	-	histone h1	3.06964e-25	0.708	4	C:nucleus; F:DNA binding; P:chromosome organization; P:protein complex assembly; C:chromosome; C:protein complex; P:DNA metabolic process
c12036_g1_i1	2000	54.63	0	PaContig5402	dolichyl-diphosphooligosaccharide protein glycotransferase (PACG5402)	0	-	-	-	-	-	-	dolichyl-diphosphooligosaccharide--protein glycosyltransferase 48 kda subunit	0	0.824	3	P:carbohydrate metabolic process; F:transferase activity, transferring glycosyl groups; P:cellular protein modification process; C:endoplasmic reticulum; P:biosynthetic process
c12036_g1_i2	1969	93.25	164.42	PaContig5402	dolichyl-diphosphooligosaccharide protein glycotransferase (PACG5402)	0	-	-	-	-	-	-	dolichyl-diphosphooligosaccharide--protein glycosyltransferase 48 kda subunit	0	0.817	3	P:carbohydrate metabolic process; F:transferase activity, transferring glycosyl groups; P:cellular protein modification process; C:endoplasmic reticulum; P:biosynthetic process
c12037_g1_i1	489	4.29	0	PaContig14510	Uncharacterized protein PACG14510 (PACG14510)	1e-148	-	-	-	-	-	-	-	-	-	-	-
c12037_g1_i2	447	0	12.19	PaContig14510	Uncharacterized protein PACG14510 (PACG14510)	9e-65	-	-	-	-	-	-	-	-	-	-	-
c12038_g1_i1	1378	4.28	3.15	-	-	-	emb|CU681835.4|	H.melpomene DNA sequence from clone AEHM-21P16, complete sequence	1e-10	-	-	-	van gogh partial	0	0.9635	2	P:biological_process; C:cellular_component
c12042_g1_i1	1078	56.05	66.27	PaContig13713	sans fille (snf)	0	gb|JX112897.1|	Antheraea pernyi isolate Shenhuang 1 SNF mRNA, complete cds	2e-142	FBgn0003449	snf	2e-90	u1 small nuclear ribonucleoprotein a	5.71874e-125	0.864	5	F:RNA binding; P:mRNA processing; C:cellular_component; C:intracellular; F:molecular_function
c12043_g1_i1	911	220.5	265.46	PaContig8574	H+ transporting ATP synthase O subunit isoform 1 (PACG8574)	0	ref|XM_963640.2|	PREDICTED: Tribolium castaneum oligomycin sensitivity-conferring	2e-18	-	-	-	atp synthase subunit mitochondrial	4.96756e-126	0.84	10	F:ATPase activity; P:transmembrane transport; F:transmembrane transporter activity; F:ion binding; P:tRNA metabolic process; P:cellular amino acid metabolic process; P:biosynthetic process; F:molecular_function; P:translation; P:small molecule metabolic process; C:cytoplasm; P:cellular nitrogen compound metabolic process; F:ligase activity
c12045_g1_i1	647	42.89	50.41	PaContig6095	PREDICTED: enhancer of mRNA-decapping protein 3-like isoform 1 (PACG6095)	0	-	-	-	-	-	-	enhancer of mrna-decapping protein 3	1.09271e-50	0.645	0	-
c12050_g1_i1	438	156.57	133.59	PaContig5770	Probable splicing factor 3B subunit 5 (PACG5770)	7e-170	-	-	-	-	-	-	probable splicing factor 3b subunit 5	6.34469e-56	0.95	4	C:nucleus; P:cytoskeleton organization; P:mRNA processing; P:cell cycle
c12050_g1_i2	463	85.77	55.36	PaContig5770	Probable splicing factor 3B subunit 5 (PACG5770)	2e-171	-	-	-	-	-	-	probable splicing factor 3b subunit 5	4.50182e-56	0.9495	4	C:nucleus; P:cytoskeleton organization; P:mRNA processing; P:cell cycle
c12051_g1_i1	1565	1.84	1.68	PaContig10825	hemipterous (hep)	8e-130	ref|NM_001256983.1|	Bombyx mori mkk7 (LOC100862753), mRNA	0	FBgn0010303	hep	5e-145	dual specificity mitogen-activated protein kinase kinase hemipterous-like	0	0.838	4	F:ion binding; P:cellular protein modification process; F:kinase activity
c12054_g1_i1	609	0.42	0	PaContig5963	sodium/solute symporter (PACG5963)	5e-98	-	-	-	-	-	-	sodium-coupled monocarboxylate transporter 1	1.89562e-30	0.563	2	C:cellular_component; P:transport
c12054_g1_i2	1849	3.2	5.72	PaContig5963	sodium/solute symporter (PACG5963)	0	ref|XM_001844053.1|	Culex quinquefasciatus sodium/solute symporter, mRNA	2e-13	-	-	-	sodium-coupled monocarboxylate transporter 1	0	0.6885	3	P:transmembrane transport; C:cellular_component; F:molecular_function
c12059_g1_i1	842	186.39	181.71	PaContig8623	signal peptidase complex subunit 2 (PACG8623)	0	-	-	-	-	-	-	signal peptidase complex subunit 2	6.56734e-96	0.759	5	P:biological_process; C:endoplasmic reticulum; P:protein maturation; C:protein complex; F:peptidase activity; P:cellular nitrogen compound metabolic process; C:cellular_component
c12062_g1_i1	1118	7.58	6.88	PaContig1991	triose-phosphate transporter-like protein (PACG1991)	0	ref|XM_008583014.1|	PREDICTED: Galeopterus variegatus solute carrier family 35, member	1e-09	-	-	-	solute carrier family 35 member e1 homolog	7.90581e-31	0.671	2	C:cellular_component; F:molecular_function
c12062_g1_i2	941	11.39	6.25	PaContig1991	triose-phosphate transporter-like protein (PACG1991)	0	-	-	-	-	-	-	solute carrier family 35 member e1 homolog	4.25658e-17	0.6595	1	C:cellular_component
c12063_g1_i1	1033	134.53	147.9	PaContig5891	ubiquinol-cytochrome c reductase (PACG5891)	0	-	-	-	-	-	-	ubiquinol-cytochrome c reductase	6.36393e-143	0.796	9	P:biological_process; P:transmembrane transport; F:transmembrane transporter activity; F:oxidoreductase activity; C:mitochondrion; F:ion binding; C:cellular_component; F:molecular_function
c12064_g1_i1	1310	44.09	52.21	PaContig6436	Ribonuclease P protein subunit p40 (RNaseP protein p40)	0	-	-	-	-	-	-	ribonuclease p protein subunit p40-like	2.58864e-144	0.515	7	F:odorant binding; F:olfactory receptor activity; C:integral component of membrane; P:sensory perception of smell; C:membrane; P:transmembrane transport; P:detection of chemical stimulus involved in sensory perception of smell
c12065_g1_i1	2406	100.99	98.69	PaContig23236	CCR4-NOT transcription complex subunit 4 (PACG23236)	0	dbj|AK386300.1|	Bombyx mori mRNA, clone: fprW02E05	0	-	-	-	ccr4-not transcription complex subunit 4	7.69035e-155	0.8775	4	F:RNA binding; F:ion binding; F:molecular_function
c12066_g1_i1	697	4.93	3.74	-	-	-	dbj|AK402840.1|	Papilio xuthus mRNA, putative 3'UTR of hypothetical protein,	4e-60	-	-	-	-	-	-	-	-
c12067_g1_i1	1988	65.61	66.23	PaContig294	Transmembrane protein 199 (PACG294)	0	dbj|AK381953.1|	Bombyx mori mRNA, clone: fdpe02A02	6e-98	-	-	-	transmembrane protein 199	6.349e-92	0.7355	3	F:ion binding; C:cytosol; C:cytoplasmic membrane-bounded vesicle; C:protein complex
c12071_g2_i1	1164	66.95	48.32	PaContig19373	Cofactor required for Sp1 transcriptional activation subunit (PACG19373)	0	-	-	-	-	-	-	mediator of rna polymerase ii transcription subunit 7	1.40897e-118	0.859	3	F:protein binding transcription factor activity; C:protein complex; P:cellular nitrogen compound metabolic process; P:biosynthetic process; C:nucleoplasm
c12074_g1_i1	421	13.99	15.5	PaContig18520	Uncharacterized protein PACG18520 (PACG18520)	0	-	-	-	-	-	-	-	-	-	-	-
c12084_g1_i1	725	922.55	642.71	PaContig13583	Heat Shock Protein 20.4 (Hsp20.4)	0	gb|KM221897.1|	Phenacoccus solenopsis heat shock protein (Hsp20.7a) mRNA, complete	2e-08	-	-	-	heat shock protein	9.98287e-100	0.857	2	C:ribosome; P:response to stress
c12087_g1_i1	2367	67.2	54.73	PaContig23237	lethal -1 G0289 (PACG23237)	0	-	-	-	-	-	-	plexin domain-containing protein 2-like	0	0.623	1	C:cellular_component
c12087_g2_i1	1780	66.19	59.07	PaContig6142	Uncharacterized protein PACG6142 (PACG6142)	0	-	-	-	-	-	-	-	-	-	-	-
c12089_g1_i1	1099	60.53	81.19	PaContig5453	prefoldin subunit 3 (PACG5453)	0	-	-	-	-	-	-	prefoldin subunit 3	1.37246e-110	0.836	4	F:transferase activity, transferring acyl groups; F:unfolded protein binding; C:protein complex; P:protein folding
c12090_g1_i1	1700	4.17	3.6	PaContig15895	RING finger protein 121 (PACG15895)	2e-105	ref|XM_010213018.1|	PREDICTED: Tinamus guttatus ring finger protein 121 (RNF121),	8e-57	-	-	-	ring finger protein 121	0	0.8175	2	F:ion binding
c12092_g1_i1	937	24.24	23.62	PaContig5486	Epidermal growth factor receptor kinase substrate 8 (PACG5486)	0	-	-	-	-	-	-	epidermal growth factor receptor kinase substrate 8-like	4.64822e-89	0.6885	1	F:molecular_function
c12095_g1_i1	866	3.66	3.68	PaContig21078	modifier of mdg4 (mod(mdg4))	2e-109	-	-	-	-	-	-	PREDICTED: uncharacterized protein LOC105381220	4.89646e-08	0.5775	0	-
c12096_g1_i1	721	8.9	17.61	PaContig8847	Uncharacterized protein PACG8847 (PACG8847)	0	-	-	-	-	-	-	alpha- and gamma-adaptin-binding protein p34 isoform 2	9.3165e-09	0.59	0	-
c12099_g1_i1	2622	41.81	46.25	PaContig6064	bmp-2 protein (PACG6064)	0	-	-	-	-	-	-	bmp-2 protein	1.06578e-36	0.805	2	F:molecular_function
c12099_g1_i2	1283	103.3	108.82	PaContig6064	bmp-2 protein (PACG6064)	0	-	-	-	-	-	-	bmp-2 protein	2.99527e-39	0.8055	2	F:molecular_function
c12103_g1_i1	933	34.09	31.59	PaContig23378	Transforming growth factor beta regulator 1 (PACG23378)	0	-	-	-	-	-	-	transforming growth factor beta regulator 1	1.31562e-33	0.7175	3	C:nucleus; P:regulation of transcription, DNA-templated; P:transcription, DNA-templated
c12105_g1_i1	2519	2.1	2.1	PaContig7667	Protein phosphatase 1 regulatory subunit 16A (PACG7667)	0	ref|XM_004931607.1|	PREDICTED: Bombyx mori protein phosphatase 1 regulatory subunit	0	-	-	-	protein phosphatase 1 regulatory subunit 16a isoform x1	0	0.8595	1	F:molecular_function
c12110_g1_i2	839	1.56	0.69	PaContig1619	PREDICTED: tyrosine-protein phosphatase 10D-like (PACG1619)	9e-107	-	-	-	-	-	-	tyrosine-protein phosphatase 10d-like	1.9392e-18	0.7245	2	F:phosphatase activity; P:cellular protein modification process
c12110_g1_i3	392	0.83	0.25	PaContig1619	PREDICTED: tyrosine-protein phosphatase 10D-like (PACG1619)	1e-102	-	-	-	-	-	-	tyrosine-protein phosphatase 10d isoform x2	3.45804e-17	0.6805	3	F:phosphatase activity; P:cellular protein modification process
c12110_g1_i4	632	0	3.36	PaContig1619	PREDICTED: tyrosine-protein phosphatase 10D-like (PACG1619)	7e-107	-	-	-	-	-	-	tyrosine-protein phosphatase 10d-like	3.22603e-19	0.7245	2	F:phosphatase activity; P:cellular protein modification process
c12110_g1_i5	481	14.08	8.82	PaContig1619	PREDICTED: tyrosine-protein phosphatase 10D-like (PACG1619)	0	-	-	-	-	-	-	tyrosine-protein phosphatase 10d-like	1.95234e-51	0.6845	3	F:phosphatase activity; P:cellular protein modification process
c12112_g1_i1	1194	33.34	34.28	PaContig23454	spliceosomal protein on the X (PACG23454)	0	ref|XM_006609369.1|	PREDICTED: Apis dorsata splicing factor 3B subunit 4-like (LOC102671250),	3e-106	-	-	-	splicing factor 3b subunit 4	7.15598e-158	0.9715	3	F:ion binding; F:molecular_function
c12114_g1_i1	1024	1508.71	1419.53	PaContig8535	ribosomal protein L7 (PACG8535)	0	gb|HQ424706.1|	Euphydryas aurinia ribosomal protein L7 (RpL7) mRNA, complete	0	-	-	-	ribosomal protein l7	8.71049e-141	0.941	1	C:ribosome
c12115_g1_i1	873	36.42	39.33	PaContig6223	Heat Shock Protein 20.8 (Hsp20.8)	0	-	-	-	-	-	-	small heat shock protein	1.85111e-64	0.7605	1	P:response to stress
c12116_g1_i1	1222	182.38	205.12	PaContig19351	rRNA processing protein Ebp2 (PACG19351)	0	ref|XM_011144624.1|	PREDICTED: Harpegnathos saltator probable rRNA-processing protein	1e-10	-	-	-	probable rrna-processing protein ebp2 homolog	2.62276e-151	0.759	0	-
c12118_g1_i1	745	1.54	0.74	PaContig22202	Uncharacterized protein PACG22202 (PACG22202)	2e-138	-	-	-	-	-	-	-	-	-	-	-
c12118_g1_i2	727	3.71	8.58	PaContig22202	Uncharacterized protein PACG22202 (PACG22202)	2e-138	-	-	-	-	-	-	-	-	-	-	-
c12120_g1_i1	1043	34.85	34.25	PaContig1190	WW domain binding protein 4 (PACG1190)	0	-	-	-	-	-	-	ww domain binding protein 4	4.54752e-73	0.58	4	C:nucleus; F:ion binding; F:molecular_function
c12121_g1_i1	886	78.77	70.26	PaContig8042	Myotrophin (PACG8042)	0	gb|AC239114.1|	Bicyclus anynana clone BA_Ba18H03, complete sequence	7e-147	-	-	-	myotrophin-like	2.16672e-71	0.8565	1	F:molecular_function
c12126_g1_i1	4081	10.86	11.19	PaContig5623	casein kinase 2 alpha subunit (PACG5623)	0	gb|AF071210.1|AF071210	Spodoptera frugiperda casein kinase II alpha subunit mRNA, complete	0	-	-	-	casein kinase ii subunit alpha	0	0.9635	5	P:signal transduction; F:ion binding; P:cellular protein modification process; F:kinase activity
c12126_g1_i2	3990	69.49	77.61	PaContig5623	casein kinase 2 alpha subunit (PACG5623)	0	gb|AF071210.1|AF071210	Spodoptera frugiperda casein kinase II alpha subunit mRNA, complete	0	-	-	-	casein kinase ii subunit alpha	0	0.962	5	P:signal transduction; F:ion binding; P:cellular protein modification process; F:kinase activity
c12126_g1_i3	3852	0	1.65	PaContig5623	casein kinase 2 alpha subunit (PACG5623)	0	gb|AF071210.1|AF071210	Spodoptera frugiperda casein kinase II alpha subunit mRNA, complete	0	-	-	-	casein kinase ii subunit alpha	0	0.9625	5	P:signal transduction; F:ion binding; P:cellular protein modification process; F:kinase activity
c12127_g1_i1	1834	4.95	50.73	PaContig16908	hypothetical protein EAI (PACG16908)	0	-	-	-	-	-	-	agap003453-pa-like protein	0	0.632	0	-
c12129_g1_i1	415	0	1.04	-	-	-	dbj|AK387537.1|	Bombyx mori mRNA, clone: bmov30I22	5e-54	-	-	-	hypothetical protein NEMVEDRAFT_v1g155059	4.60085e-13	0.8375	0	-
c12129_g1_i2	360	1.09	1.15	-	-	-	dbj|AK387537.1|	Bombyx mori mRNA, clone: bmov30I22	2e-57	-	-	-	hypothetical protein LOTGIDRAFT_120098, partial	2.17721e-12	0.834	0	-
c12129_g1_i3	315	1.45	0	-	-	-	dbj|AK387537.1|	Bombyx mori mRNA, clone: bmov30I22	2e-53	-	-	-	hypothetical protein LOTGIDRAFT_120098, partial	1.47563e-12	0.8875	0	-
c12129_g1_i4	296	0	2.21	-	-	-	dbj|AK387537.1|	Bombyx mori mRNA, clone: bmov30I22	2e-52	-	-	-	hypothetical protein LOTGIDRAFT_120098, partial	5.64856e-13	0.87	0	-
c12129_g1_i5	301	0	2.12	-	-	-	dbj|AK387537.1|	Bombyx mori mRNA, clone: bmov30I22	2e-53	-	-	-	hypothetical protein LOTGIDRAFT_120098, partial	1.27779e-12	0.898	0	-
c12129_g1_i6	327	2.37	0	-	-	-	dbj|AK387537.1|	Bombyx mori mRNA, clone: bmov30I22	6e-53	-	-	-	hypothetical protein LOTGIDRAFT_145942, partial	6.79573e-12	0.9015	0	-
c12139_g1_i1	1034	5.04	6.28	PaContig11364	Uncharacterized protein PACG11364 (PACG11364)	0	-	-	-	-	-	-	PREDICTED: uncharacterized protein LOC101746333	0	0.9333	0	-
c12139_g1_i2	1181	4.54	2.36	PaContig11364	Uncharacterized protein PACG11364 (PACG11364)	0	-	-	-	-	-	-	PREDICTED: uncharacterized protein LOC101746333	0	0.8967	0	-
c12139_g1_i3	875	0	3.52	PaContig11364	Uncharacterized protein PACG11364 (PACG11364)	8e-88	-	-	-	-	-	-	PREDICTED: uncharacterized protein LOC101746333	1.48437e-139	0.8	0	-
c1214_g1_i1	481	163.45	126.6	PaContig19779	PREDICTED: H/ACA ribonucleoprotein complex subunit 3-like (PACG19779)	0	-	-	-	-	-	-	h aca ribonucleoprotein complex subunit 3	4.29137e-35	0.865	7	P:embryo development; F:RNA binding; P:ribosome biogenesis; P:cellular nitrogen compound metabolic process; C:nucleolus; C:cellular_component; C:intracellular; P:immune system process
c12141_g1_i1	1741	48.11	61.9	PaContig5810	Nuclear protein Hcc-1 (PACG5810)	0	-	-	-	-	-	-	sap domain-containing ribonucleoprotein	8.63933e-116	0.5465	1	F:molecular_function
c12145_g1_i1	1191	591.93	615.33	PaContig8607	ATP synthase lipid-binding protein (PACG8607)	0	dbj|AK377952.1|	Bombyx mori mRNA, clone: ffbm14B23	0	-	-	-	atp synthase f complex subunit mitochondrial	1.49469e-35	0.8605	7	P:small molecule metabolic process; P:transmembrane transport; F:transmembrane transporter activity; C:mitochondrion; F:lipid binding; C:protein complex; P:cellular nitrogen compound metabolic process; P:biosynthetic process; C:cellular_component; C:intracellular
c12145_g1_i2	1067	515.33	506.68	PaContig8607	ATP synthase lipid-binding protein (PACG8607)	0	dbj|AK386947.1|	Bombyx mori mRNA, clone: wdV300644_K01064	0	-	-	-	atp synthase f complex subunit mitochondrial	1.15699e-35	0.8615	7	P:small molecule metabolic process; P:transmembrane transport; F:transmembrane transporter activity; C:mitochondrion; F:lipid binding; C:protein complex; P:cellular nitrogen compound metabolic process; P:biosynthetic process; C:cellular_component; C:intracellular
c12146_g1_i1	2080	0.4	0	PaContig8688	ubiquitin ligase E3 (PACG8688)	0	ref|XM_004925347.1|	PREDICTED: Bombyx mori E3 ubiquitin-protein ligase UBR3-like	0	-	-	-	e3 ubiquitin-protein ligase ubr3 isoform x1	0	0.7805	3	F:ion binding; P:cellular protein modification process; F:molecular_function
c12146_g1_i2	2685	2.32	3.25	PaContig8688	ubiquitin ligase E3 (PACG8688)	0	ref|XM_004925347.1|	PREDICTED: Bombyx mori E3 ubiquitin-protein ligase UBR3-like	0	-	-	-	e3 ubiquitin-protein ligase ubr3	0	0.7635	3	F:ion binding; P:cellular protein modification process; F:molecular_function
c12148_g1_i1	2908	39.17	43.04	PaContig23168	licorne (lic)	0	emb|FP565803.1|	H.numata DNA sequence from clone AEHN-7C9, complete sequence	0	FBgn0261524	lic	2e-159	dual specificity mitogen-activated protein kinase kinase 6	0	0.882	5	F:ion binding; P:cellular protein modification process; F:kinase activity
c12151_g1_i1	2613	38.32	58.86	PaContig3408	ESF1-like protein (PACG3408)	0	-	-	-	-	-	-	esf1 homolog	0	0.6535	1	C:nucleus
c12153_g1_i1	3987	219.21	222.45	PaContig5566	signal peptidase complex subunit 3 (PACG5566)	0	gb|JF265060.1|	Heliconius melpomene cythera ribosomal protein L22 (RpL22) mRNA,	5e-163	-	-	-	signal peptidase complex subunit 3	8.4469e-89	0.9015	5	P:biological_process; C:endoplasmic reticulum; P:protein maturation; C:protein complex; F:peptidase activity; P:cellular nitrogen compound metabolic process; C:cellular_component
c12153_g1_i2	4079	40.05	36.91	PaContig5566	signal peptidase complex subunit 3 (PACG5566)	0	gb|JF265060.1|	Heliconius melpomene cythera ribosomal protein L22 (RpL22) mRNA,	7e-147	-	-	-	signal peptidase complex subunit 3	9.66646e-89	0.9015	5	P:biological_process; C:endoplasmic reticulum; P:protein maturation; C:protein complex; F:peptidase activity; P:cellular nitrogen compound metabolic process; C:cellular_component
c12154_g1_i1	774	21.12	21.28	PaContig8040	lysosomal thiol reductase IP30 isoform 2 (PACG8040)	0	-	-	-	-	-	-	gamma-interferon-inducible lysosomal thiol reductase	1.32049e-112	0.63	10	P:protein stabilization; C:cell junction; P:oxidation-reduction process; C:lysosome; P:antigen processing and presentation of exogenous peptide antigen via MHC class I; P:negative regulation of fibroblast proliferation; C:intracellular membrane-bounded organelle; F:oxidoreductase activity, acting on a sulfur group of donors; P:antigen processing and presentation of exogenous peptide antigen via M…
c12154_g1_i2	857	5.23	4.75	PaContig8040	lysosomal thiol reductase IP30 isoform 2 (PACG8040)	0	-	-	-	-	-	-	gamma-interferon-inducible lysosomal thiol reductase	3.84237e-112	0.645	10	P:protein stabilization; C:cell junction; P:oxidation-reduction process; C:lysosome; P:antigen processing and presentation of exogenous peptide antigen via MHC class I; P:negative regulation of fibroblast proliferation; C:intracellular membrane-bounded organelle; F:oxidoreductase activity, acting on a sulfur group of donors; P:antigen processing and presentation of exogenous peptide antigen via M…
c12159_g1_i1	1482	663.29	579.58	PaContig8523	chickadee (chic)	0	dbj|AK405112.1|	Papilio polytes mRNA for chickadee, partial cds, sequence id:	0	FBgn0000308	chic	3e-65	profilin	1.95981e-76	0.935	4	C:cytoskeleton; P:cytoskeleton organization; C:cytoplasm; F:cytoskeletal protein binding
c12169_g1_i1	655	0	22.39	PaContig5839	Septin-interacting protein 1 (sip1)	3e-180	ref|XM_001988172.1|	Drosophila grimshawi GH10693 (Dgri\GH10693), mRNA	3e-21	-	-	-	septin tuftelin interacting protein	3.76105e-74	0.7545	8	C:nucleus; F:DNA binding; P:carbohydrate metabolic process; F:nucleotidyltransferase activity; F:ion binding; P:cellular nitrogen compound metabolic process; P:biosynthetic process; P:mRNA processing
c12169_g1_i2	646	28.96	5.59	PaContig5839	Septin-interacting protein 1 (sip1)	0	ref|XM_001988172.1|	Drosophila grimshawi GH10693 (Dgri\GH10693), mRNA	3e-21	-	-	-	septin tuftelin interacting protein	3.56517e-74	0.7545	8	C:nucleus; F:DNA binding; P:carbohydrate metabolic process; F:nucleotidyltransferase activity; F:ion binding; P:cellular nitrogen compound metabolic process; P:biosynthetic process; P:mRNA processing
c12169_g1_i3	1731	16.14	13.25	PaContig5839	Septin-interacting protein 1 (sip1)	0	ref|XM_001988172.1|	Drosophila grimshawi GH10693 (Dgri\GH10693), mRNA	3e-21	-	-	-	septin tuftelin interacting protein	1.9022e-154	0.587	5	C:nucleus; F:DNA binding; P:cellular nitrogen compound metabolic process; P:biosynthetic process; P:mRNA processing
c12176_g1_i1	341	6.84	3.89	PaContig10767	Mastermind-like protein 3 (Mam-3)	9e-49	-	-	-	-	-	-	-	-	-	-	-
c12176_g1_i2	1048	0.26	0.26	PaContig10767	Mastermind-like protein 3 (Mam-3)	0	-	-	-	-	-	-	-	-	-	-	-
c12176_g1_i3	637	0.68	1.32	PaContig10767	Mastermind-like protein 3 (Mam-3)	0	-	-	-	-	-	-	-	-	-	-	-
c12176_g1_i4	842	8.64	9.3	PaContig10767	Mastermind-like protein 3 (Mam-3)	0	-	-	-	-	-	-	-	-	-	-	-
c12176_g1_i5	239	1.51	3.83	PaContig10767	Mastermind-like protein 3 (Mam-3)	2e-24	-	-	-	-	-	-	-	-	-	-	-
c12176_g1_i6	310	0	6.7	PaContig10767	Mastermind-like protein 3 (Mam-3)	8e-49	-	-	-	-	-	-	-	-	-	-	-
c12178_g1_i1	1945	26.98	27.06	PaContig20842	hypothetical protein TcasGA2 (PACG20842)	0	-	-	-	-	-	-	transposase	1.64733e-55	0.6825	0	-
c12178_g2_i1	3174	1893	1623.79	PaContig24288	Translation elongation factor 2 (EF-2)	0	dbj|AK402367.1|	Papilio polytes mRNA for elongation factor 2b, complete cds,	0	-	-	-	translation elongation factor 2	0	0.958	6	P:small molecule metabolic process; C:cytoplasm; F:GTPase activity; F:ion binding; P:nucleobase-containing compound catabolic process; F:translation factor activity, nucleic acid binding; P:translation
c12179_g4_i1	1208	1.46	1.28	-	-	-	emb|FP102339.6|	H.melpomene DNA sequence from clone AEHM-24O2, complete sequence	6e-28	-	-	-	cytokine receptor	1.42202e-153	0.5345	1	F:molecular_function
c12180_g1_i1	1535	221.33	73.24	PaContig10969	Apolipoprotein D (PACG10969)	0	ref|XM_004926822.1|	PREDICTED: Bombyx mori apolipoprotein D-like (LOC101742345),	6e-98	-	-	-	apolipoprotein d-like	1.38074e-168	0.7575	4	F:lipid binding; P:transport; F:molecular_function
c12184_g1_i1	806	30.89	45.43	PaContig19506	small androgen receptor-interacting protein (PACG19506)	0	-	-	-	-	-	-	rwd domain-containing protein 4	6.50633e-111	0.7325	1	F:molecular_function
c12186_g1_i1	5051	36.89	53.38	PaContig2350	Probable citrate synthase 1 (PACG2350)	0	dbj|AK403467.1|	Papilio xuthus mRNA for knockdown, partial cds, sequence id:	0	-	-	-	probable citrate synthase mitochondrial	0	0.906	5	P:carbohydrate metabolic process; F:transferase activity, transferring acyl groups; P:generation of precursor metabolites and energy; C:mitochondrion
c12188_g1_i1	1394	207.41	193.76	PaContig6652	nascent polypeptide associated complex protein alpha subunit (PACG6652)	0	ref|XM_002068764.1|	Drosophila willistoni GK17972 (Dwil\GK17972), mRNA	2e-22	-	-	-	nascent polypeptide-associated complex subunit alpha	9.9586e-108	0.8225	0	-
c12188_g1_i2	1341	284.84	262.89	PaContig6652	nascent polypeptide associated complex protein alpha subunit (PACG6652)	0	ref|XM_002068764.1|	Drosophila willistoni GK17972 (Dwil\GK17972), mRNA	2e-22	-	-	-	nascent polypeptide-associated complex subunit alpha	5.82276e-108	0.8435	0	-
c12191_g2_i1	1635	2.11	2.1	PaContig24379	Uncharacterized protein PACG24379 (PACG24379)	0	-	-	-	-	-	-	-	-	-	-	-
c12191_g2_i2	795	10.45	8.44	PaContig24379	Uncharacterized protein PACG24379 (PACG24379)	0	-	-	-	-	-	-	hypothetical protein KGM_11772	9.36319e-06	0.56	0	-
c12192_g1_i1	948	7.44	6.26	PaContig6974	GTPase-activating protein and VPS9 domain-containing protein 1 (PACG6974)	0	-	-	-	-	-	-	gtpase-activating protein and vps9 domain-containing protein 1 isoform x1	9.50481e-93	0.671	4	P:small molecule metabolic process; P:signal transduction; P:nucleobase-containing compound catabolic process; F:enzyme regulator activity; C:intracellular
c12193_g1_i1	1086	31.82	21.99	PaContig11948	tetratricopeptide repeat protein 1 (PACG11948)	2e-173	-	-	-	-	-	-	tetratricopeptide repeat protein 1-like	2.25849e-106	0.695	1	F:molecular_function
c12195_g1_i1	1479	82.72	78.51	PaContig5625	splicing factor 45 (PACG5625)	0	dbj|AK386304.1|	Bombyx mori mRNA, clone: fprW02F02	0	-	-	-	splicing factor 45	0	0.7295	2	F:molecular_function
c12198_g1_i1	962	35.97	31.5	PaContig8594	Microsomal triglyceride transfer protein large subunit (PACG8594)	0	-	-	-	-	-	-	microsomal triglyceride transfer protein large subunit	1.59912e-38	0.546	2	P:transport; F:molecular_function
c12202_g1_i1	4098	279.49	278.49	PaContig5998	Heterogeneous nuclear ribonucleoprotein at 87F (Hrb87F)	0	dbj|AK401308.1|	Papilio xuthus mRNA for heterogeneous nuclear ribonucleoprotein,	2e-156	-	-	-	heterogeneous nuclear ribonucleoprotein a2 b1 homolog isoform x1	1.68986e-135	0.897	4	C:cellular_component; C:intracellular; F:molecular_function
c12206_g1_i1	2348	24.06	12.66	PaContig4666	muscle LIM protein isoform 2 (PACG4666)	0	dbj|AK383362.1|	Bombyx mori mRNA, clone: MFB-03G10	0	-	-	-	muscle lim protein mlp84b-like isoform x1	0	0.897	1	F:ion binding
c12206_g1_i2	595	61.01	49.17	PaContig4666	muscle LIM protein isoform 2 (PACG4666)	0	dbj|AK404828.1|	Papilio polytes mRNA for muscle LIM protein, complete cds, sequence	4e-139	-	-	-	muscle lim protein	4.06552e-45	0.9555	1	F:ion binding
c12207_g2_i1	3807	13.76	13.48	PaContig16445	Protein zer-1 homolog (PACG16445)	1e-136	ref|XM_001984043.1|	Drosophila grimshawi GH15205 (Dgri\GH15205), mRNA	1e-09	-	-	-	protein zer-1 homolog	0	0.697	0	-
c12210_g1_i1	527	0	3.08	PaContig1571	PREDICTED: piggyBac transposable element-derived protein 4-like (PACG1571)	6e-127	-	-	-	-	-	-	-	-	-	-	-
c12210_g1_i2	555	3.73	1.43	PaContig1571	PREDICTED: piggyBac transposable element-derived protein 4-like (PACG1571)	6e-127	-	-	-	-	-	-	-	-	-	-	-
c12211_g1_i1	2067	2.82	1.65	PaContig5969	Suppressor of lurcher protein 1 (PACG5969)	0	-	-	-	-	-	-	suppressor of lurcher protein 1	0	0.739	0	-
c12211_g1_i2	1262	9.86	1.88	PaContig5969	Suppressor of lurcher protein 1 (PACG5969)	0	-	-	-	-	-	-	suppressor of lurcher protein 1-like	0	0.7725	0	-
c12212_g1_i2	751	0.12	0	PaContig20309	arginine kinase (PACG20309)	8e-107	-	-	-	-	-	-	-	-	-	-	-
c12212_g1_i3	957	5.81	4.71	PaContig20309	arginine kinase (PACG20309)	0	-	-	-	-	-	-	arginine kinase isoform 2	1.26115e-10	0.815	3	P:biological_process; F:ion binding; F:kinase activity
c12216_g1_i1	396	0	1.64	-	-	-	dbj|AB001823.1|	Dendrolimus spectabilis Fib-P25 mRNA for fibroin P25, complete	4e-45	-	-	-	-	-	-	-	-
c12224_g1_i1	663	211.11	203.61	PaContig19803	Cytochrome b-c1 complex subunit 6 (PACG19803)	0	-	-	-	-	-	-	mitochondrial ubiquinol-cytochrome c reductase hinge protein	2.78466e-39	0.755	6	P:small molecule metabolic process; P:generation of precursor metabolites and energy; P:transmembrane transport; F:transmembrane transporter activity; F:oxidoreductase activity; C:mitochondrion; P:cellular nitrogen compound metabolic process; C:cellular_component
c12225_g1_i1	1486	9.61	7.26	PaContig14625	Tuberin (PACG14625)	0	-	-	-	-	-	-	tuberin	0	0.6255	6	P:small molecule metabolic process; P:signal transduction; P:nucleobase-containing compound catabolic process; C:cytosol; C:protein complex; F:enzyme regulator activity
c12227_g1_i1	722	5.42	4.67	PaContig22351	modifier of mdg4 (mod(mdg4))	3e-171	-	-	-	-	-	-	mod -hes00531	2.00168e-17	0.7157	0	-
c12228_g2_i1	1260	192.7	196.81	PaContig133	transgelin (PACG133)	0	ref|XM_006615391.1|	PREDICTED: Apis dorsata myophilin-like (LOC102681816), mRNA	4e-70	-	-	-	myophilin isoform x1	1.24146e-123	0.9215	3	P:biological_process; F:transferase activity, transferring acyl groups; F:molecular_function
c12232_g1_i1	802	22.36	29.56	PaContig10715	hypothetical protein EAI (PACG10715)	0	-	-	-	-	-	-	coiled-coil domain-containing protein 137	3.6847e-48	0.6475	0	-
c12233_g1_i1	1027	9.06	19.71	PaContig2571	enhancer of split mbeta (PACG2571)	8e-143	dbj|AK402040.1|	Papilio xuthus mRNA for E(spl) region transcript mbeta, complete	0	-	-	-	enhancer of split mgamma	1.08684e-83	0.902	4	C:nucleus; F:DNA binding; P:cellular nitrogen compound metabolic process; P:biosynthetic process; F:molecular_function
c12234_g1_i1	1028	2.01	3.4	-	-	-	ref|XM_004921599.1|	PREDICTED: Bombyx mori vacuolar protein sorting-associated protein	2e-177	-	-	-	low quality protein: vacuolar protein sorting-associated protein 13d-like	9.68214e-125	0.692	0	-
c12234_g1_i2	1281	1.86	0.21	-	-	-	ref|XM_004921599.1|	PREDICTED: Bombyx mori vacuolar protein sorting-associated protein	1e-148	-	-	-	low quality protein: vacuolar protein sorting-associated protein 13d-like	4.32207e-77	0.799	0	-
c12235_g1_i1	1253	48.28	53.07	PaContig5720	THUMP domain-containing protein 1 homolog (PACG5720)	0	ref|XM_004931879.1|	PREDICTED: Bombyx mori THUMP domain-containing protein 1 homolog	1e-65	-	-	-	thump domain-containing protein 1 homolog	3.08422e-137	0.674	1	F:RNA binding
c12246_g1_i1	880	51.01	47.7	PaContig8521	39S ribosomal protein L17 (PACG8521)	0	-	-	-	-	-	-	39s ribosomal protein mitochondrial	6.30853e-89	0.7765	4	F:structural constituent of ribosome; C:ribosome; P:translation
c12248_g1_i1	1311	0	80.77	PaContig8481	Uncharacterized protein PACG8481 (PACG8481)	0	-	-	-	-	-	-	-	-	-	-	-
c12248_g1_i2	1329	53.15	9.54	PaContig8481	Uncharacterized protein PACG8481 (PACG8481)	0	-	-	-	-	-	-	-	-	-	-	-
c12249_g2_i1	2177	0.63	3.91	-	-	-	dbj|AK403458.1|	Papilio xuthus mRNA for unknown unsecreted protein, complete	2e-23	-	-	-	-	-	-	-	-
c12260_g1_i1	655	0.68	0	PaContig5695	conserved hypothetical protein (PACG5695)	0	-	-	-	-	-	-	PREDICTED: uncharacterized protein LOC105382368 isoform X2	6.21425e-31	0.72	0	-
c12260_g1_i2	632	2.45	4.88	PaContig5695	conserved hypothetical protein (PACG5695)	0	-	-	-	-	-	-	agap002852-pa-like protein	1.76998e-09	0.515	0	-
c12260_g1_i3	830	0	2.14	PaContig5695	conserved hypothetical protein (PACG5695)	0	-	-	-	-	-	-	-	-	-	-	-
c12262_g1_i1	724	23.43	23.33	PaContig350	hypothetical protein AaeL (PACG350)	3e-176	-	-	-	-	-	-	protein pet100 mitochondrial	2.36209e-35	0.7785	0	-
c12265_g2_i1	2311	36.85	35.59	PaContig7075	26S protease (S4) regulatory subunit (PACG7075)	0	-	-	-	-	-	-	atpase family aaa domain-containing protein 3	0	0.838	3	P:biological_process; F:ion binding; F:molecular_function
c12267_g1_i1	732	46.08	31.22	PaContig22300	Uncharacterized protein PACG22300 (PACG22300)	8e-152	-	-	-	-	-	-	-	-	-	-	-
c12267_g2_i1	886	120.95	215.35	PaContig23462	ribosomal protein L13 (PACG23462)	0	gb|HQ424748.1|	Euphydryas aurinia ribosomal protein L13 (RpL13) mRNA, complete	2e-157	-	-	-	ribosomal protein l13	2.76432e-140	0.907	4	F:structural constituent of ribosome; C:ribosome; P:translation
c12267_g2_i2	805	1795.83	1612.25	PaContig23462	ribosomal protein L13 (PACG23462)	0	gb|HQ424748.1|	Euphydryas aurinia ribosomal protein L13 (RpL13) mRNA, complete	2e-162	-	-	-	ribosomal protein l13	1.88214e-140	0.907	4	F:structural constituent of ribosome; C:ribosome; P:translation
c12269_g2_i1	1194	7.64	5.09	PaContig22761	Uncharacterized protein PACG22761 (PACG22761)	0	-	-	-	-	-	-	-	-	-	-	-
c12269_g3_i1	1558	4.56	2	PaContig1073	Bem46-like protein (PACG1073)	0	ref|XM_011253049.1|	PREDICTED: Camponotus floridanus alpha/beta hydrolase domain-containing	3e-06	-	-	-	alpha beta hydrolase domain-containing protein 13	2.16514e-135	0.7075	3	F:calcium ion binding; F:hydrolase activity; P:metabolic process
c12271_g1_i1	1381	0.56	7.71	PaContig23546	elongation protein 4-like protein (PACG23546)	5e-07	-	-	-	-	-	-	-	-	-	-	-
c12278_g1_i1	1705	53.6	83.15	PaContig6443	U3 small nucleolar RNA-associated protein 15 homolog (PACG6443)	0	-	-	-	-	-	-	u3 small nucleolar rna-associated protein 15 homolog	0	0.7455	3	P:ribosome biogenesis; P:cellular nitrogen compound metabolic process; C:nucleolus
c12279_g1_i1	320	1.39	0	-	-	-	gb|KJ739641.1|	Pararge aegeria Hox cluster protein ShxC (ShxC), Hox cluster	3e-150	-	-	-	-	-	-	-	-
c12279_g1_i2	222	0.19	0.53	-	-	-	gb|KJ739641.1|	Pararge aegeria Hox cluster protein ShxC (ShxC), Hox cluster	6e-93	-	-	-	-	-	-	-	-
c12280_g1_i1	1134	0	30.94	PaContig23086	1-Cys peroxiredoxin (PACG23086)	0	gb|DQ238110.1|	Choristoneura fumiferana acidic calcium-independent phospholipase	2e-53	-	-	-	peroxiredoxin-6	2.09125e-134	0.809	5	P:biological_process; F:oxidoreductase activity
c12280_g1_i2	1148	40.64	0	PaContig23086	1-Cys peroxiredoxin (PACG23086)	0	gb|DQ238110.1|	Choristoneura fumiferana acidic calcium-independent phospholipase	2e-53	-	-	-	peroxiredoxin-6	2.54346e-134	0.809	5	P:biological_process; F:oxidoreductase activity
c12282_g1_i1	1300	10	2.52	PaContig14182	Transmembrane protein 216 (PACG14182)	0	-	-	-	-	-	-	transmembrane protein 216	1.5055e-80	0.693	1	C:integral component of membrane
c12290_g1_i1	1651	31.75	46.08	PaContig8267	tryptase (PACG8267)	0	-	-	-	-	-	-	hemolymph proteinase 6	6.20099e-131	0.57	2	F:peptidase activity
c12291_g1_i1	1622	113.11	67.18	PaContig8823	peripheral-type benzodiazepine receptor (PACG8823)	0	-	-	-	-	-	-	translocator protein	5.30397e-60	0.708	2	C:cellular_component; C:intracellular
c12292_g1_i1	827	33.03	31.82	PaContig10508	Iron-sulfur cluster assembly 1 homolog (PACG10508)	0	ref|XM_624990.3|	PREDICTED: Apis mellifera iron-sulfur cluster assembly 1 homolog,	6e-23	-	-	-	iron-sulfur cluster assembly 1 mitochondrial	2.90147e-79	0.88	3	P:cellular component assembly; F:structural molecule activity; P:biosynthetic process; F:molecular_function
c12294_g1_i1	659	16.38	16.42	PaContig19873	Sec8 protein (PACG19873)	0	-	-	-	-	-	-	exocyst complex component 4	5.488e-46	0.549	10	P:cell division; C:cell; P:biological_process; P:vesicle-mediated transport; C:cytoplasm; P:cell-cell signaling; P:cell differentiation; P:anatomical structure development; P:cell cycle; P:reproduction
c12297_g1_i1	1814	48.16	65.47	PaContig6366	adenylosuccinate lyase (PACG6366)	0	ref|XM_006678813.1|	Batrachochytrium dendrobatidis JAM81 hypothetical protein (BATDEDRAFT_11596),	8e-12	-	-	-	adenylosuccinate lyase	0	0.8555	5	P:small molecule metabolic process; F:lyase activity; P:cellular nitrogen compound metabolic process; P:biosynthetic process
c12298_g1_i2	439	1.76	0.89	PaContig7159	neuralized (neur)	1e-88	ref|XM_008214640.1|	PREDICTED: Nasonia vitripennis protein neuralized (LOC100116798),	1e-24	-	-	-	-	-	-	-	-
c12298_g1_i3	974	3.38	3.59	PaContig7159	neuralized (neur)	0	ref|XM_008214640.1|	PREDICTED: Nasonia vitripennis protein neuralized (LOC100116798),	3e-76	FBgn0002932	neur	9e-78	-	-	-	-	-
c12299_g1_i1	719	33.82	37.1	PaContig5743	NFU1 iron-sulfur cluster scaffold homolog (PACG5743)	0	-	-	-	-	-	-	nfu1 iron-sulfur cluster scaffold mitochondrial-like	1.53917e-106	0.843	6	P:biological_process; C:cytoplasm; P:cellular component assembly; F:phosphatase activity; F:ion binding; P:biosynthetic process; F:molecular_function
c12299_g2_i1	296	14.71	22.44	PaContig5743	NFU1 iron-sulfur cluster scaffold homolog (PACG5743)	5e-130	ref|XM_006783864.1|	PREDICTED: Neolamprologus brichardi NFU1 iron-sulfur cluster	8e-12	-	-	-	nfu1 iron-sulfur cluster scaffold mitochondrial-like	4.68322e-22	0.9325	10	F:ATPase activity; P:small molecule metabolic process; P:biological_process; C:mitochondrion; P:cellular component assembly; F:phosphatase activity; F:ion binding; P:nucleobase-containing compound catabolic process; F:helicase activity; P:biosynthetic process; F:molecular_function
c12304_g1_i1	584	31.22	31.34	PaContig24345	Protein kish-A (PACG24345)	0	-	-	-	-	-	-	protein kish-a	2.54227e-31	0.9225	2	C:cytoplasm; C:Golgi apparatus; C:cellular_component
c12307_g1_i1	1129	7.25	7.29	PaContig17164	phosphoribosyl pyrophosphate synthetase (PACG17164)	0	ref|NM_001076568.2|	Danio rerio phosphoribosyl pyrophosphate synthetase 1B (prps1b),	3e-61	-	-	-	phosphoribosyl pyrophosphate synthetase	0	0.9025	9	P:small molecule metabolic process; P:biological_process; F:ion binding; P:anatomical structure development; P:cellular nitrogen compound metabolic process; P:biosynthetic process; F:kinase activity; F:molecular_function
c12313_g1_i1	1833	38.97	51.86	PaContig6434	Probable elongator complex protein 3 (PACG6434)	0	dbj|AK402012.1|	Papilio xuthus mRNA for elongator complex protein 1, complete	0	-	-	-	probable elongator complex protein 3-like	0	0.9345	3	P:biological_process; F:transferase activity, transferring acyl groups; F:molecular_function
c12316_g1_i1	940	2.86	0.91	PaContig17428	hypothetical protein IscW (PACG17428)	7e-44	-	-	-	-	-	-	PREDICTED: uncharacterized protein LOC103516800	1.81821e-33	0.657	0	-
c12316_g2_i1	1269	1.43	0.56	PaContig17428	hypothetical protein IscW (PACG17428)	3e-103	-	-	-	-	-	-	nuclease harbi1	1.28909e-124	0.6675	3	F:molecular_function; P:biological_process; C:cellular_component
c12316_g2_i2	1041	2.44	2.92	PaContig17428	hypothetical protein IscW (PACG17428)	3e-103	-	-	-	-	-	-	nuclease harbi1	7.9417e-126	0.669	3	F:molecular_function; P:biological_process; C:cellular_component
c12317_g1_i1	598	3.69	6.23	PaContig431	Histone H1 (PACG431)	0	-	-	-	-	-	-	histone h1	6.70011e-29	0.9535	4	C:nucleus; F:DNA binding; P:chromosome organization; P:protein complex assembly; C:chromosome; C:protein complex; P:DNA metabolic process
c12317_g2_i1	503	1.25	4.64	PaContig544	Uncharacterized protein PACG544 (PACG544)	0	-	-	-	-	-	-	-	-	-	-	-
c12326_g1_i1	1347	19.3	16.13	PaContig24301	NADH dehydrogenase (PACG24301)	0	-	-	-	-	-	-	kda salivary peptide	5.18633e-28	0.757	0	-
c12327_g1_i1	442	1.8	0.95	-	-	-	ref|XM_006503799.2|	PREDICTED: Mus musculus recombination signal binding protein	5e-24	-	-	-	suppressor of hairless protein	1.76559e-88	0.975	4	C:nucleus; F:DNA binding; F:nucleic acid binding transcription factor activity; P:cellular nitrogen compound metabolic process; P:biosynthetic process
c12327_g2_i1	1788	1.54	1.25	PaContig24804	Suppressor of Hairless (Su(H))	2e-117	ref|XM_004930832.1|	PREDICTED: Bombyx mori suppressor of hairless protein-like (LOC101739888),	0	FBgn0004837	Su(H)	0	suppressor of hairless protein	0	0.9465	9	F:ATPase activity; P:small molecule metabolic process; C:nucleus; F:DNA binding; F:nucleic acid binding transcription factor activity; F:ion binding; P:nucleobase-containing compound catabolic process; F:helicase activity; P:cellular nitrogen compound metabolic process; P:biosynthetic process
c12329_g1_i1	252	4.98	0	PaContig22971	Uncharacterized protein PACG22971 (PACG22971)	2e-89	-	-	-	-	-	-	-	-	-	-	-
c12329_g1_i2	285	0	22.1	PaContig22971	Uncharacterized protein PACG22971 (PACG22971)	3e-97	-	-	-	-	-	-	-	-	-	-	-
c12336_g1_i1	1251	23.73	0	PaContig14642	Metaxin-2 (PACG14642)	0	-	-	-	-	-	-	metaxin-2-like isoform x1	3.20231e-137	0.737	2	P:biological_process
c12336_g1_i2	1277	0	18.49	PaContig14642	Metaxin-2 (PACG14642)	0	-	-	-	-	-	-	metaxin-2-like isoform x2	2.15225e-142	0.7645	2	P:biological_process
c12339_g1_i1	734	29.51	35.03	PaContig8814	mitochondrial import inner membrane translocase subunit Tim9A (PACG8814)	0	-	-	-	-	-	-	mitochondrial import inner membrane translocase subunit tim9	7.14315e-53	0.853	5	P:protein targeting; F:transmembrane transporter activity; C:mitochondrion; F:ion binding; F:protein transporter activity; C:protein complex; P:mitochondrion organization
c12341_g1_i1	1272	1.77	1.81	PaContig14367	F-actin bundling protein (PACG14367)	1e-112	ref|XM_004922025.1|	PREDICTED: Bombyx mori F-actin bundling protein (Abp), mRNA	0	-	-	-	actin-binding lim protein 1	0	0.7075	3	P:cytoskeleton organization; F:ion binding; F:cytoskeletal protein binding
c12344_g1_i1	4167	3.21	1.9	PaContig17486	Insulin-like receptor (InR)	0	gb|FJ169464.1|	Manduca sexta insulin receptor mRNA, partial cds	0	FBgn0013984	InR	0	insulin-like receptor	0	0.622	9	P:biological_process; P:signal transduction; F:ion binding; P:cellular protein modification process; C:cellular_component; F:kinase activity; F:signal transducer activity; F:molecular_function
c12345_g1_i1	256	15.97	22.74	-	-	-	gb|KJ739641.1|	Pararge aegeria Hox cluster protein ShxC (ShxC), Hox cluster	6e-23	-	-	-	-	-	-	-	-
c12345_g1_i2	273	0	30.54	-	-	-	gb|KJ739641.1|	Pararge aegeria Hox cluster protein ShxC (ShxC), Hox cluster	8e-17	-	-	-	-	-	-	-	-
c12347_g1_i1	971	11.22	8.55	PaContig12825	SAPS domain family member 2 (PACG12825)	0	-	-	-	-	-	-	serine threonine-protein phosphatase 6 regulatory subunit 3	7.65113e-114	0.668	0	-
c12348_g1_i1	1287	0.78	1.21	-	-	-	gb|AF120007.1|AF120007	Junonia coenia serum response factor (SRF) mRNA, partial cds	9e-106	gi|220902372|gb|ACL83204.1	blistered, isoform B [Drosophila melanogaster]	3e-74	serum response factor	3.60091e-87	0.732	4	C:nucleus; F:DNA binding; P:cellular nitrogen compound metabolic process; P:biosynthetic process; F:molecular_function
c12348_g1_i2	1326	1.88	0.44	-	-	-	gb|AF120007.1|AF120007	Junonia coenia serum response factor (SRF) mRNA, partial cds	3e-105	-	-	-	serum response factor	8.89184e-120	0.725	4	C:nucleus; F:DNA binding; P:cellular nitrogen compound metabolic process; P:biosynthetic process; F:molecular_function
c12355_g1_i1	1105	55.82	26.68	PaContig18340	UPF0480 protein C15orf24 homolog (PACG18340)	0	-	-	-	-	-	-	er membrane protein complex subunit 7	1.09478e-93	0.7695	1	F:molecular_function
c12355_g1_i2	1123	0	33.55	PaContig18340	UPF0480 protein C15orf24 homolog (PACG18340)	0	-	-	-	-	-	-	er membrane protein complex subunit 7	2.43596e-93	0.768	1	F:molecular_function
c12362_g1_i1	899	33.43	24.73	PaContig14613	Protein FRG1 (PACG14613)	0	-	-	-	-	-	-	protein frg1 homolog	1.90866e-102	0.772	0	-
c12364_g1_i1	365	0	4.53	PaContig989	Uncharacterized protein PACG989 (PACG989)	5e-111	-	-	-	-	-	-	-	-	-	-	-
c12364_g1_i2	301	0	5.97	PaContig989	Uncharacterized protein PACG989 (PACG989)	1e-100	-	-	-	-	-	-	-	-	-	-	-
c12364_g2_i2	570	7.55	2.64	PaContig24470	Uncharacterized protein PACG24470 (PACG24470)	9e-56	-	-	-	-	-	-	-	-	-	-	-
c12364_g3_i1	444	0.6	19.4	PaContig24470	Uncharacterized protein PACG24470 (PACG24470)	6e-81	-	-	-	-	-	-	-	-	-	-	-
c12365_g1_i1	1725	4.07	4.01	PaContig21968	hypothetical protein Phum (PACG21968)	5e-142	ref|XM_004926858.1|	PREDICTED: Bombyx mori uncharacterized LOC101735382 (LOC101735382),	2e-53	-	-	-	probable serine threonine-protein kinase ddb_g0282963 isoform x1	3.27757e-85	0.627	0	-
c12369_g1_i1	1128	54.35	71.33	PaContig8005	Uncharacterized protein C3orf33 (PACG8005)	0	-	-	-	-	-	-	protein c3orf33 isoform x2	3.40984e-151	0.5975	3	P:biological_process; F:molecular_function
c12371_g1_i1	1338	82.91	82.48	PaContig19958	UBX domain-containing protein 1 (PACG19958)	0	-	-	-	-	-	-	ubx domain-containing protein 1	3.53709e-119	0.715	2	F:ion binding
c12373_g1_i1	795	1.73	40.34	PaContig19338	Uncharacterized protein C9orf85-like protein (PACG19338)	0	-	-	-	-	-	-	uncharacterized conserved protein	1.2156e-57	0.704	2	C:cellular_component; F:molecular_function
c12373_g1_i2	810	70.81	44.21	PaContig19338	Uncharacterized protein C9orf85-like protein (PACG19338)	0	-	-	-	-	-	-	uncharacterized conserved protein	1.17932e-57	0.704	2	C:cellular_component; F:molecular_function
c12384_g1_i1	924	25.64	31.89	PaContig19919	DNA-directed RNA polymerase subunit 6-like protein (PACG19919)	0	ref|XM_011185705.1|	PREDICTED: Bactrocera cucurbitae DNA-directed RNA polymerases	3e-31	-	-	-	dna-directed rna polymerases and iii subunit rpabc2	4.37333e-55	0.9445	7	F:DNA binding; F:nucleotidyltransferase activity; C:protein complex; P:cellular nitrogen compound metabolic process; P:biosynthetic process; C:nucleoplasm
c12391_g1_i1	2802	37.24	17.55	PaContig183	NBP2b protein (PACG183)	0	gb|JN116276.1|	Euphydryas aurinia microsatellite Aurinia_18 sequence	1e-149	-	-	-	secretion-regulating guanine nucleotide exchange factor	0	0.596	0	-
c12391_g1_i2	2184	4.36	13.13	PaContig183	NBP2b protein (PACG183)	0	gb|JN116276.1|	Euphydryas aurinia microsatellite Aurinia_18 sequence	1e-149	-	-	-	coiled-coil domain-containing protein 43	1.08308e-77	0.6895	0	-
c12393_g1_i1	550	7.78	3.88	PaContig23625	Uncharacterized protein PACG23625 (PACG23625)	0	-	-	-	-	-	-	-	-	-	-	-
c12394_g1_i1	659	16.82	15.77	PaContig14687	Uncharacterized protein PACG14687 (PACG14687)	0	-	-	-	-	-	-	-	-	-	-	-
c12398_g1_i1	592	35.55	20.67	PaContig22630	Ribosomal protein L10Ab (RpL10Ab)	0	gb|GU076927.1|	Heliconius melpomene amaryllis isolate 1922 ribosomal protein	3e-26	-	-	-	-	-	-	-	-
c12398_g1_i2	1280	0	4.28	PaContig22630	Ribosomal protein L10Ab (RpL10Ab)	0	gb|GU076927.1|	Heliconius melpomene amaryllis isolate 1922 ribosomal protein	3e-26	-	-	-	-	-	-	-	-
c12398_g1_i3	1098	7.8	0	PaContig22630	Ribosomal protein L10Ab (RpL10Ab)	0	gb|GU076927.1|	Heliconius melpomene amaryllis isolate 1922 ribosomal protein	3e-26	-	-	-	-	-	-	-	-
c12398_g1_i4	1249	0	5.44	PaContig22630	Ribosomal protein L10Ab (RpL10Ab)	0	gb|GU076927.1|	Heliconius melpomene amaryllis isolate 1922 ribosomal protein	3e-26	-	-	-	-	-	-	-	-
c12400_g1_i1	1534	61.36	60.12	PaContig6039	Uncharacterized protein C17orf39 (PACG6039)	0	ref|XM_004536679.1|	PREDICTED: Ceratitis capitata glucose-induced degradation protein	1e-54	-	-	-	glucose-induced degradation protein 4 homolog	1.9533e-130	0.9215	0	-
c12402_g1_i1	1939	1.57	2.12	-	-	-	ref|XM_011192535.1|	PREDICTED: Bactrocera cucurbitae putative transcription factor	2e-32	-	-	-	transcription factor sox-15	0	0.607	0	-
c12402_g1_i2	1408	0.03	1	-	-	-	ref|XM_011192535.1|	PREDICTED: Bactrocera cucurbitae putative transcription factor	2e-32	-	-	-	transcription factor sox-15	0	0.6065	0	-
c12408_g1_i1	947	0	4.95	PaContig137	Signal transducing adapter molecule 1 (PACG137)	0	-	-	-	-	-	-	-	-	-	-	-
c12408_g1_i2	961	8.89	1.3	PaContig137	Signal transducing adapter molecule 1 (PACG137)	0	-	-	-	-	-	-	-	-	-	-	-
c12413_g1_i1	3145	141.68	131.45	PaContig5397	Glycoprotein 93 (Gp93)	0	ref|NM_001279474.1|	Bombyx mori endoplasmin-like (LOC101743498), mRNA	0	FBgn0039562	Gp93	0	endoplasmin	0	0.772	13	F:RNA binding; P:cell death; C:cytoplasm; P:catabolic process; F:ion binding; C:cytosol; C:endoplasmic reticulum; F:unfolded protein binding; P:protein folding; C:cellular_component; F:molecular_function; P:response to stress
c12415_g1_i1	1399	13.16	9.46	PaContig18112	argininosuccinate synthase (PACG18112)	4e-117	-	-	-	-	-	-	argininosuccinate synthase	0	0.785	8	P:small molecule metabolic process; F:ion binding; P:nitrogen cycle metabolic process; P:cellular amino acid metabolic process; P:cellular nitrogen compound metabolic process; P:biosynthetic process; F:ligase activity
c12416_g1_i1	1036	9.64	8.1	PaContig9907	frizzled-2 (fz2)	0	ref|XM_004927354.1|	PREDICTED: Bombyx mori frizzled-2-like (LOC101740097), mRNA	0	FBgn0003444	smo	4e-36	aael006778- partial	0	0.846	25	P:cell proliferation; P:biological_process; P:signal transduction; P:locomotion; P:cell morphogenesis; P:anatomical structure development; P:biosynthetic process; C:cellular_component; F:signal transducer activity; C:plasma membrane; F:molecular_function; P:immune system process; P:growth; C:cell; C:endosome; P:vesicle-mediated transport; P:cell differentiation; C:cytoplasmic membrane-bounded ves…
c12417_g1_i1	351	0	2.81	PaContig19800	60S ribosomal protein L31 (PACG19800)	7e-20	-	-	-	-	-	-	-	-	-	-	-
c12417_g1_i2	318	0	2.77	PaContig19800	60S ribosomal protein L31 (PACG19800)	6e-20	-	-	-	-	-	-	-	-	-	-	-
c12417_g1_i3	340	0.67	0	PaContig19800	60S ribosomal protein L31 (PACG19800)	7e-20	-	-	-	-	-	-	-	-	-	-	-
c12418_g1_i1	5016	41.72	33.9	PaContig17538	4-Hydroxybutyrate CoA-transferase (PACG17538)	0	ref|XM_001955489.1|	Drosophila ananassae GF16210 (Dana\GF16210), mRNA	4e-55	-	-	-	4-hydroxybutyrate -transferase	0	0.837	4	C:lipid particle; P:sulfur compound metabolic process; P:cofactor metabolic process; P:cell differentiation; P:anatomical structure development; F:molecular_function
c12419_g1_i1	1647	126.04	456.99	PaContig5514	NADH dehydrogenase subunit 4 (PACG5514)	0	gb|KJ547676.1|	Pararge aegeria aegeria mitochondrion, complete genome	0	-	-	-	nadh dehydrogenase subunit 4	1.25556e-138	0.9005	8	P:small molecule metabolic process; P:generation of precursor metabolites and energy; F:oxidoreductase activity; C:mitochondrion; P:cellular nitrogen compound metabolic process; C:cellular_component
c12423_g1_i1	1551	82.3	83.53	PaContig6444	NADH-ubiquinone oxidoreductase 39 kda subunit (PACG6444)	0	-	-	-	-	-	-	nadh dehydrogenase	0	0.7585	3	P:biological_process; F:molecular_function
c12424_g1_i1	2397	197.22	715.37	PaContig7690	Periaxin (PACG7690)	0	-	-	-	-	-	-	-	-	-	-	-
c12426_g1_i1	934	66.53	74.81	PaContig5668	Zinc finger matrin-type protein 2 (PACG5668)	0	ref|XM_001983480.1|	Drosophila grimshawi GH15537 (Dgri\GH15537), mRNA	8e-42	-	-	-	zinc finger matrin-type protein 2	1.25125e-89	0.859	2	F:ion binding; F:molecular_function
c12427_g1_i2	1395	2.49	1.94	-	-	-	dbj|AK401236.1|	Papilio xuthus mRNA for drip protein, complete cds, sequence	7e-107	FBgn0033635	CG7777	3e-49	aquaporin	1.98385e-144	0.7775	3	C:cellular_component; P:transport; F:molecular_function
c12428_g1_i1	246	0	0	PaContig8031	Transmembrane protein 223 (PACG8031)	8e-33	-	-	-	-	-	-	-	-	-	-	-
c12428_g1_i2	1374	12.16	10.4	PaContig8031	Transmembrane protein 223 (PACG8031)	0	-	-	-	-	-	-	transmembrane protein 223	1.14064e-112	0.7495	1	P:anatomical structure development
c12430_g1_i1	977	5.05	5.58	PaContig14331	myoblast city (mbc)	1e-171	ref|XM_004922071.1|	PREDICTED: Bombyx mori dedicator of cytokinesis protein 1-like	2e-103	-	-	-	dedicator of cytokinesis protein 1 isoform x1	2.4947e-137	0.6995	3	P:biological_process
c12431_g1_i1	887	1.1	0	-	-	-	gb|HQ424727.1|	Euphydryas aurinia ribosomal protein S11 isoform 1 (RpS11) mRNA,	3e-41	-	-	-	40s ribosomal protein s11	2.08433e-22	0.917	4	F:structural constituent of ribosome; C:ribosome; P:translation
c12431_g1_i3	938	1.31	0.96	-	-	-	gb|HQ424727.1|	Euphydryas aurinia ribosomal protein S11 isoform 1 (RpS11) mRNA,	5e-39	-	-	-	40s ribosomal protein s11	7.7864e-20	0.8415	4	F:structural constituent of ribosome; C:ribosome; P:translation
c12432_g1_i1	678	68.15	64.56	PaContig8811	ribosomal protein L41 (PACG8811)	0	-	-	-	-	-	-	39s ribosomal protein mitochondrial	5.69412e-94	0.7735	4	F:structural constituent of ribosome; C:mitochondrion; C:ribosome; P:translation
c12434_g1_i1	779	48.89	57.36	PaContig5381	glycine cleavage system h protein (PACG5381)	0	-	-	-	-	-	-	glycine cleavage system h protein	3.72816e-79	0.7895	7	C:cytoplasm; P:catabolic process; C:mitochondrion; F:structural molecule activity; P:extracellular matrix organization; P:anatomical structure development; P:cellular amino acid metabolic process; C:protein complex; C:proteinaceous extracellular matrix
c12435_g1_i1	1330	27	47.52	PaContig24057	Uncharacterized protein PACG24057 (PACG24057)	0	-	-	-	-	-	-	-	-	-	-	-
c12436_g1_i1	1946	2.83	2.9	PaContig10121	Myotubularin-related protein 10-B (PACG10121)	0	-	-	-	-	-	-	myotubularin-related protein 10-b	0	0.6845	2	P:biological_process; F:phosphatase activity
c12437_g1_i1	985	13.8	17.51	PaContig20937	Transcription initiation factor TFIID subunit 8 (PACG20937)	0	-	-	-	-	-	-	transcription initiation factor tfiid subunit 8	2.52798e-141	0.801	7	F:translation factor activity, nucleic acid binding; C:protein complex; P:cellular nitrogen compound metabolic process; P:biosynthetic process; F:molecular_function; C:nucleoplasm; P:translation
c12438_g2_i1	218	4.18	4.41	PaContig18228	Uncharacterized protein PACG18228 (PACG18228)	9e-57	-	-	-	-	-	-	-	-	-	-	-
c12440_g1_i1	515	0	1.64	PaContig20860	PPPDE peptidase domain-containing protein 2 (PACG20860)	0	ref|XM_004926357.1|	PREDICTED: Bombyx mori uncharacterized LOC101746000 (LOC101746000),	8e-37	-	-	-	pppde peptidase domain-containing protein 2	2.12441e-70	0.7305	0	-
c12440_g1_i2	790	8.81	13.01	PaContig20860	PPPDE peptidase domain-containing protein 2 (PACG20860)	0	ref|XM_004926357.1|	PREDICTED: Bombyx mori uncharacterized LOC101746000 (LOC101746000),	8e-37	-	-	-	desumoylating isopeptidase 1	1.04214e-68	0.73	0	-
c12440_g1_i3	663	2.36	3.24	PaContig20860	PPPDE peptidase domain-containing protein 2 (PACG20860)	6e-58	ref|XM_004926357.1|	PREDICTED: Bombyx mori uncharacterized LOC101746000 (LOC101746000),	2e-22	-	-	-	desumoylating isopeptidase 1	2.43357e-19	0.6345	6	F:identical protein binding; P:proteolysis; C:cytoplasm; F:hydrolase activity; F:peptidase activity; C:nucleus
c12444_g1_i1	2256	44.85	48.48	PaContig7613	3-hydroxy-3-methylglutaryl-CoA synthase (PACG7613)	0	-	-	-	-	-	-	hydroxymethylglutaryl- synthase 1	0	0.78	11	P:embryo development; F:transferase activity, transferring acyl groups; P:lipid metabolic process; P:cell differentiation; P:anatomical structure development; P:cell-cell signaling; P:biosynthetic process
c12446_g1_i1	1287	8.95	9.27	PaContig17825	exocyst complex component (PACG17825)	5e-111	-	-	-	-	-	-	exocyst complex component 7	4.93727e-163	0.5905	2	P:vesicle-mediated transport; C:cytoplasm; C:protein complex
c12448_g1_i2	445	2.3	1.98	PaContig14010	Uncharacterized protein PACG14010 (PACG14010)	7e-71	-	-	-	-	-	-	actin cytoskeleton-regulatory complex protein pan1-like	3.82087e-29	0.87	3	P:biological_process; F:molecular_function
c12448_g1_i4	696	7.63	11.94	PaContig14010	Uncharacterized protein PACG14010 (PACG14010)	0	-	-	-	-	-	-	actin cytoskeleton-regulatory complex protein pan1-like	6.19108e-20	0.85	3	P:biological_process; F:molecular_function
c12453_g2_i1	938	2.3	0.61	-	-	-	gb|DQ289581.1|	Spodoptera frugiperda prophenoloxidase subunit 1 mRNA, complete	4e-45	-	-	-	prophenoloxidase 1	0	0.8685	12	P:secondary metabolic process; P:biological_process; F:oxidoreductase activity; F:ion binding; P:cellular amino acid metabolic process; P:biosynthetic process; C:extracellular region; P:response to stress; P:immune system process
c12454_g1_i1	1974	39.95	43.43	PaContig5845	RNA polymerase II-associated factor 1-like protein (PACG5845)	0	dbj|AK383251.1|	Bombyx mori mRNA, clone: fmxg18C19	0	-	-	-	rna polymerase ii-associated factor 1 homolog	0	0.862	0	-
c12457_g1_i1	1346	3.17	3.88	PaContig1165	phosphopantothenoylcysteine synthetase (PACG1165)	1e-127	-	-	-	-	-	-	phosphopantothenate--cysteine ligase	0	0.806	13	P:cytoskeleton organization; P:cell morphogenesis; P:anatomical structure development; P:anatomical structure formation involved in morphogenesis; P:biosynthetic process; P:transport; P:reproduction; P:cell motility; P:small molecule metabolic process; P:homeostatic process; P:cofactor metabolic process; P:cell differentiation; P:cellular nitrogen compound metabolic process; F:ligase activity
c12465_g1_i1	1811	1.15	0.79	-	-	-	ref|XM_004927465.1|	PREDICTED: Bombyx mori sodium leak channel non-selective protein-like	0	-	-	-	sodium leak channel non-selective protein isoform x1	0	0.8295	5	P:transmembrane transport; F:transmembrane transporter activity; C:cellular_component; P:transport
c12465_g1_i2	2996	1.19	1.18	-	-	-	ref|XM_004927465.1|	PREDICTED: Bombyx mori sodium leak channel non-selective protein-like	0	-	-	-	voltage-gated ion channel	0	0.903	15	C:cell; P:biological_process; P:transmembrane transport; F:transmembrane transporter activity; F:ion binding; P:cell differentiation; P:anatomical structure development; C:cellular_component; P:transport; P:neurological system process; F:molecular_function
c12469_g1_i1	2698	36.07	34.98	PaContig495	XPA-binding protein (PACG495)	0	ref|XM_395622.5|	PREDICTED: Apis mellifera pre-mRNA-splicing factor SYF1-like	0	-	-	-	pre-mrna-splicing factor syf1	0	0.8685	4	C:nucleus; F:ion binding; P:mRNA processing
c12470_g1_i1	1056	137.89	624.05	PaContig24053	Uncharacterized protein PACG24053 (PACG24053)	0	-	-	-	-	-	-	-	-	-	-	-
c12470_g1_i2	1035	123.45	583.81	PaContig24053	Uncharacterized protein PACG24053 (PACG24053)	0	-	-	-	-	-	-	-	-	-	-	-
c12477_g1_i1	814	15.84	30.27	PaContig12628	Zinc finger matrin-type protein 5 (U11/U12 snRNP 20 kDa protein)	0	-	-	-	-	-	-	zinc finger matrin-type protein 5	2.49396e-57	0.53	1	F:ion binding
c12478_g1_i1	1623	150.16	131.21	PaContig6480	Zinc finger CCCH domain-containing protein 15-like protein (PACG6480)	0	-	-	-	-	-	-	zinc finger ccch domain-containing protein 15 homolog	2.73479e-137	0.7895	1	F:ion binding
c12479_g1_i1	918	3.01	4.5	PaContig2648	Jumonji/ARID domain-containing protein 1D (PACG2648)	2e-138	-	-	-	-	-	-	lysine-specific demethylase partial	2.14254e-123	0.5845	6	C:nucleus; F:DNA binding; P:biological_process; F:oxidoreductase activity; F:ion binding
c12483_g1_i1	3333	4.5	6.47	PaContig7537	Beta-parvin (PACG7537)	0	ref|XM_008115946.1|	PREDICTED: Anolis carolinensis parvin, alpha (parva), mRNA	8e-47	-	-	-	beta-parvin	0	0.8725	6	F:nucleotidyltransferase activity; F:RNA binding; P:cytoskeleton organization; P:cell adhesion; P:biosynthetic process; F:cytoskeletal protein binding; P:DNA metabolic process
c12483_g1_i2	3304	16.4	11.85	PaContig7537	Beta-parvin (PACG7537)	0	ref|XM_008115946.1|	PREDICTED: Anolis carolinensis parvin, alpha (parva), mRNA	8e-47	-	-	-	beta-parvin	0	0.8745	6	F:nucleotidyltransferase activity; F:RNA binding; P:cytoskeleton organization; P:cell adhesion; P:biosynthetic process; F:cytoskeletal protein binding; P:DNA metabolic process
c12484_g1_i1	465	23.58	15.52	PaContig4434	Barrier-to-autointegration factor (PACG4434)	8e-120	-	-	-	-	-	-	barrier-to-autointegration factor	6.27743e-29	0.7545	5	C:nuclear envelope; F:DNA binding; C:cytoplasm; P:chromosome organization; P:anatomical structure development; P:cell differentiation; P:reproduction; C:nucleoplasm
c12485_g1_i1	1079	26.72	25.51	PaContig8716	peroxisomal membrane protein (PACG8716)	0	-	-	-	-	-	-	peroxisome assembly factor 1	2.4355e-108	0.5685	8	P:cell division; P:biological_process; P:anatomical structure development; P:cell differentiation; P:reproduction
c12485_g1_i2	1076	0	2.99	PaContig8716	peroxisomal membrane protein (PACG8716)	0	-	-	-	-	-	-	peroxisome biogenesis factor 2	3.28125e-117	0.59	5	P:cell division; P:protein targeting; P:transmembrane transport; P:anatomical structure development; P:cell differentiation; P:cell cycle; P:reproduction; P:growth
c12488_g1_i1	5313	3.62	0	-	-	-	dbj|AB090308.2|	Bombyx mori Bmtitin1, Bmtitin2, Bmmiple, Bmsyx6, BmPM-Scl, Bmtkz,	8e-17	-	-	-	-	-	-	-	-
c12488_g1_i2	5329	0	2.85	-	-	-	dbj|AB090308.2|	Bombyx mori Bmtitin1, Bmtitin2, Bmmiple, Bmsyx6, BmPM-Scl, Bmtkz,	8e-17	-	-	-	-	-	-	-	-
c12491_g1_i1	721	2.45	3.85	PaContig11163	Epidermal growth factor receptor substrate 15-like 1 (Eps15-rs)	2e-163	ref|XM_011016055.1|	PREDICTED: Populus euphratica uncharacterized LOC105118166 (LOC105118166),	4e-164	-	-	-	epidermal growth factor receptor substrate 15-like 1-like	5.0019e-116	0.857	2	F:ion binding
c12491_g1_i2	1157	3.61	3.25	PaContig11163	Epidermal growth factor receptor substrate 15-like 1 (Eps15-rs)	3e-163	ref|XM_011016055.1|	PREDICTED: Populus euphratica uncharacterized LOC105118166 (LOC105118166),	4e-154	-	-	-	epidermal growth factor receptor substrate 15-like 1	1.87201e-108	0.852	2	F:ion binding
c12495_g1_i1	1745	26.99	36.97	PaContig19457	Uncharacterized protein C17orf59-like protein (PACG19457)	0	-	-	-	-	-	-	hypothetical protein KGM_02107	9.48423e-109	0.6145	1	P:cellular nitrogen compound metabolic process
c12497_g1_i1	724	5.59	3.41	PaContig22105	Uncharacterized protein C9E9.15 (PACG22105)	0	-	-	-	-	-	-	unknown	8.77632e-99	0.713	0	-
c12497_g1_i2	765	3.43	2.6	PaContig22105	Uncharacterized protein C9E9.15 (PACG22105)	0	-	-	-	-	-	-	unknown	1.52145e-98	0.7145	0	-
c12497_g1_i3	721	3.54	7.13	PaContig22105	Uncharacterized protein C9E9.15 (PACG22105)	0	-	-	-	-	-	-	unknown	7.74515e-100	0.7035	0	-
c12499_g1_i1	638	1273.8	1183.97	PaContig24308	ribosomal protein S19 (PACG24308)	0	gb|HQ424719.1|	Euphydryas aurinia ribosomal protein S19 (RpS19) mRNA, complete	4e-124	-	-	-	ribosomal protein s19	6.44203e-102	0.89	4	F:structural constituent of ribosome; C:ribosome; P:translation
c12501_g1_i1	671	41.92	56.74	PaContig19875	NADH:ubiquinone dehydrogenase (PACG19875)	0	-	-	-	-	-	-	probable nadh dehydrogenase	1.16628e-77	0.7915	10	P:biological_process; F:oxidoreductase activity; C:cellular_component; F:molecular_function
c12503_g1_i1	898	33.41	35.54	PaContig5503	exosome complex exonuclease RRP41 (PACG5503)	0	-	-	-	-	-	-	exosome complex exonuclease rrp41	1.21264e-153	0.8275	2	F:nuclease activity; P:cellular nitrogen compound metabolic process
c12504_g1_i1	2525	2.15	1.29	-	-	-	ref|XM_004923777.1|	PREDICTED: Bombyx mori centrosomal protein of 97 kDa-like (LOC101741758),	1e-70	-	-	-	centrosomal protein of 97 kda	0	0.626	1	F:molecular_function
c12508_g1_i1	851	60.68	46.62	PaContig5561	RNA-binding protein MEX3B (PACG5561)	0	ref|XM_004925565.1|	PREDICTED: Bombyx mori RNA-binding protein MEX3D-like (LOC101741484),	0	-	-	-	rna-binding protein mex3b	8.45227e-114	0.789	2	F:RNA binding; F:ion binding
c12508_g2_i1	850	12.89	17.61	PaContig5386	Uncharacterized protein PACG5386 (PACG5386)	0	ref|XM_004925565.1|	PREDICTED: Bombyx mori RNA-binding protein MEX3D-like (LOC101741484),	3e-106	-	-	-	mex-3 protein	1.42684e-28	0.6667	2	F:RNA binding; F:ion binding
c12508_g2_i2	2350	35.54	54.73	PaContig5386	Uncharacterized protein PACG5386 (PACG5386)	0	ref|XM_004925565.1|	PREDICTED: Bombyx mori RNA-binding protein MEX3D-like (LOC101741484),	0	-	-	-	transposase-like protein	7.85846e-76	0.6255	4	F:transposase activity; P:DNA integration; P:transposition, DNA-mediated; F:DNA binding
c12508_g2_i3	2350	41.81	73.58	PaContig5386	Uncharacterized protein PACG5386 (PACG5386)	0	ref|XM_004925565.1|	PREDICTED: Bombyx mori RNA-binding protein MEX3D-like (LOC101741484),	0	-	-	-	transposase-like protein	8.94863e-16	0.5855	4	F:transposase activity; P:DNA integration; P:transposition, DNA-mediated; F:DNA binding
c12508_g2_i4	1815	9.47	4.1	PaContig5386	Uncharacterized protein PACG5386 (PACG5386)	0	ref|XM_004925565.1|	PREDICTED: Bombyx mori RNA-binding protein MEX3D-like (LOC101741484),	0	-	-	-	mex-3 protein	6.07294e-27	0.692	2	F:RNA binding; F:ion binding
c12514_g1_i1	941	0	5.36	PaContig8566	exocyst complex component sec3 (PACG8566)	0	ref|XM_004927455.1|	PREDICTED: Bombyx mori exocyst complex component 1-like (LOC101745616),	0	-	-	-	exocyst complex component 1	4.47588e-112	0.689	0	-
c12514_g1_i2	1126	0	0.66	PaContig8566	exocyst complex component sec3 (PACG8566)	1e-116	ref|XM_004927455.1|	PREDICTED: Bombyx mori exocyst complex component 1-like (LOC101745616),	2e-167	-	-	-	exocyst complex component 1	2.04824e-87	0.6985	0	-
c12514_g1_i3	1020	4.61	0.45	PaContig8566	exocyst complex component sec3 (PACG8566)	0	ref|XM_004927455.1|	PREDICTED: Bombyx mori exocyst complex component 1-like (LOC101745616),	0	-	-	-	exocyst complex component 1	6.93011e-103	0.6885	0	-
c12514_g1_i4	1084	0	3.81	PaContig8566	exocyst complex component sec3 (PACG8566)	1e-116	ref|XM_004927455.1|	PREDICTED: Bombyx mori exocyst complex component 1-like (LOC101745616),	2e-167	-	-	-	exocyst complex component 1	1.28942e-87	0.6985	0	-
c12514_g1_i5	983	0	3.09	PaContig8566	exocyst complex component sec3 (PACG8566)	0	ref|XM_004927455.1|	PREDICTED: Bombyx mori exocyst complex component 1-like (LOC101745616),	0	-	-	-	exocyst complex component 1	1.06259e-108	0.689	0	-
c12514_g1_i6	1099	3.97	0	PaContig8566	exocyst complex component sec3 (PACG8566)	9e-138	ref|XM_004927455.1|	PREDICTED: Bombyx mori exocyst complex component 1-like (LOC101745616),	2e-167	-	-	-	exocyst complex component 1	1.52269e-87	0.6985	0	-
c12514_g1_i7	956	7.18	0	PaContig8566	exocyst complex component sec3 (PACG8566)	0	ref|XM_004927455.1|	PREDICTED: Bombyx mori exocyst complex component 1-like (LOC101745616),	0	-	-	-	exocyst complex component 1	5.94335e-109	0.6885	1	P:vesicle-mediated transport; P:cell-cell signaling
c12515_g1_i1	1096	2.08	0.28	PaContig22160	Uncharacterized protein PACG22160 (PACG22160)	0	-	-	-	-	-	-	transcription factor adf-1	4.42482e-31	0.501	1	F:molecular_function
c12515_g1_i2	1046	9.76	30.57	PaContig6043	Putative nuclease HARBI1 (PACG6043)	0	-	-	-	-	-	-	nuclease harbi1	1.52182e-33	0.6475	1	F:nucleic acid binding
c12515_g1_i3	812	4.38	7.44	PaContig3621	Uncharacterized protein PACG3621 (PACG3621)	1e-165	-	-	-	-	-	-	transcription factor adf- partial	1.88748e-24	0.4983	1	F:DNA binding
c12515_g2_i1	1047	5.62	20.07	PaContig8074	conserved hypothetical protein (PACG8074)	0	-	-	-	-	-	-	nuclease harbi1	2.03001e-79	0.647	4	F:nucleic acid binding; F:molecular_function; P:biological_process; C:cellular_component
c12515_g2_i2	524	7.81	15.46	PaContig6043	Putative nuclease HARBI1 (PACG6043)	0	-	-	-	-	-	-	nuclease harbi1	4.19289e-65	0.7035	4	F:nucleic acid binding; F:molecular_function; P:biological_process; C:cellular_component
c12515_g2_i3	1097	5.92	5.35	PaContig8074	conserved hypothetical protein (PACG8074)	0	-	-	-	-	-	-	nuclease harbi1	4.67864e-11	0.6065	4	F:molecular_function; P:biological_process; C:cellular_component; F:nucleic acid binding
c12520_g1_i1	1041	1900.05	1827.98	PaContig20740	ribosomal protein S6 (PACG20740)	0	gb|JF265023.1|	Heliconius melpomene cythera ribosomal protein S6 (RpS6) mRNA,	0	-	-	-	ribosomal protein s6	7.0024e-147	0.941	4	F:structural constituent of ribosome; C:ribosome; P:translation
c12521_g1_i1	1100	20.97	28.17	PaContig6566	conserved hypothetical protein (PACG6566)	0	-	-	-	-	-	-	methyltransferase type 12 domain containing protein	2.00165e-151	0.669	3	P:chromosome organization; P:cellular protein modification process; F:methyltransferase activity
c12523_g1_i1	653	6.19	10.92	PaContig671	dynein light chain Tctex-type (PACG671)	0	-	-	-	-	-	-	tctex1 domain-containing protein 2-like	4.83606e-77	0.665	0	-
c12523_g1_i2	766	12.4	22.43	PaContig671	dynein light chain Tctex-type (PACG671)	0	-	-	-	-	-	-	tctex1 domain-containing protein 2-like	5.96215e-76	0.6775	0	-
c12527_g1_i1	509	7.15	4.18	-	-	-	dbj|AP009018.1|	Bombyx mori genomic DNA, chromosome 6, BAC clone:503L14, complete	3e-11	-	-	-	-	-	-	-	-
c12528_g1_i1	1219	1.14	0.93	PaContig8163	Kelch-like protein diablo (PACG8163)	0	ref|XM_004929085.1|	PREDICTED: Bombyx mori kelch-like protein diablo-like (LOC101744566),	0	-	-	-	kelch-like protein diablo	0	0.9265	5	P:cell morphogenesis; P:cellular protein modification process; P:cell differentiation; P:cell-cell signaling; F:cytoskeletal protein binding; P:growth
c12528_g1_i2	2311	12.27	17.29	PaContig8163	Kelch-like protein diablo (PACG8163)	0	ref|XM_004929084.1|	PREDICTED: Bombyx mori kelch-like protein diablo-like (LOC101744566),	0	FBgn0001301	kel	2e-120	kelch-like protein diablo isoform x1	0	0.9065	6	P:vesicle-mediated transport; P:cellular protein modification process; P:cell-cell signaling; F:cytoskeletal protein binding; C:cellular_component; P:growth
c12529_g1_i1	1010	20.59	18.97	PaContig1935	Dnajc8 protein (PACG1935)	0	-	-	-	-	-	-	dnaj homolog subfamily c member 8-like	3.14311e-124	0.863	3	P:biological_process; F:molecular_function; P:response to stress
c12530_g1_i1	4070	74.39	88.35	PaContig6323	Eukaryotic translation initiation factor 3 subunit E-interacting protein (PACG6323)	0	gb|HM449874.1|	Biston betularia eukaryotic translation initiation factor 3 subunit	0	-	-	-	eukaryotic translation initiation factor 3 subunit l	0	0.8615	7	C:cytoplasm; P:ribonucleoprotein complex assembly; F:translation factor activity, nucleic acid binding; C:protein complex; P:translation
c12531_g1_i1	761	28.54	23.68	PaContig6022	Gamma-glutamylcyclotransferase (PACG6022)	0	-	-	-	-	-	-	gamma-glutamylcyclotransferase-like	5.37393e-96	0.684	2	F:transferase activity, transferring acyl groups; P:sulfur compound metabolic process; P:cellular amino acid metabolic process; P:cellular nitrogen compound metabolic process; P:biosynthetic process
c12536_g1_i1	1027	43.5	64.89	PaContig53	Probable ribosome biogenesis protein NEP1 (PACG53)	0	ref|NM_001257025.1|	Bombyx mori Nep1 protein (Nep1), mRNA	6e-118	-	-	-	ribosomal rna small subunit methyltransferase nep1-like	4.43579e-163	0.8855	2	P:biological_process; F:methyltransferase activity
c12539_g1_i1	1005	21.66	19.47	PaContig24190	PREDICTED: LOW QUALITY PROTEIN: beclin 1-associated autophagy-related key regulator-like (PACG24190)	0	-	-	-	-	-	-	beclin 1-associated autophagy-related key regulator-like	9.42019e-157	0.541	1	P:autophagy
c12541_g1_i1	499	57.71	51.75	PaContig4435	Uncharacterized protein PACG4435 (PACG4435)	0	-	-	-	-	-	-	hypothetical protein KGM_01767	2.33812e-20	0.82	0	-
c12542_g1_i1	954	3.92	0	PaContig8680	Uncharacterized protein C6orf105 (PACG8680)	0	-	-	-	-	-	-	androgen-dependent tfpi-regulating protein	7.8468e-80	0.5595	1	C:cellular_component
c12542_g1_i2	923	29.92	8.57	PaContig8680	Uncharacterized protein C6orf105 (PACG8680)	0	-	-	-	-	-	-	androgen-dependent tfpi-regulating protein	5.61108e-80	0.5595	1	C:cellular_component
c12543_g1_i1	1399	97.6	98.86	PaContig8595	erythrocyte band 7 integral membrane protein (PACG8595)	0	ref|XM_001649233.1|	Aedes aegypti hypothetical protein partial mRNA	4e-35	-	-	-	stomatin-like protein mitochondrial	0	0.867	3	C:cellular_component; P:transport; F:molecular_function
c12545_g1_i1	2193	38.65	27.12	PaContig8335	Conserved oligomeric Golgi complex subunit 6 (COG complex subunit 6)	0	-	-	-	-	-	-	conserved oligomeric golgi complex subunit 6-like	0	0.673	2	P:vesicle-mediated transport; C:cytoplasm; C:Golgi apparatus; C:protein complex
c12547_g1_i1	1908	54.11	60.7	PaContig6210	Pre-mRNA-splicing regulator female-lethal(2)D (PACG6210)	0	ref|XM_011136549.1|	PREDICTED: Harpegnathos saltator pre-mRNA-splicing regulator	8e-52	FBgn0000662	fl(2)d	2e-51	pre-mrna-splicing regulator wtap	7.52491e-171	0.8105	2	C:nucleus; P:mRNA processing
c12547_g1_i2	2318	24.6	4.18	PaContig6210	Pre-mRNA-splicing regulator female-lethal(2)D (PACG6210)	0	ref|XM_011136549.1|	PREDICTED: Harpegnathos saltator pre-mRNA-splicing regulator	8e-52	-	-	-	pre-mrna-splicing regulator wtap	1.92757e-133	0.857	2	C:nucleus; P:mRNA processing
c12548_g2_i1	851	3.8	5.19	PaContig18832	microtubule associated-protein orbit (PACG18832)	4e-110	dbj|AK382518.1|	Bombyx mori mRNA, clone: fdpe20A22	7e-97	FBgn0021760	chb	2e-70	clip-associating protein	1.15524e-131	0.695	23	P:embryo development; P:cytoskeleton organization; P:locomotion; P:protein complex assembly; F:ion binding; P:anatomical structure development; P:chromosome segregation; C:chromosome; C:extracellular region; P:cell division; P:signal transduction; P:cell morphogenesis; P:anatomical structure formation involved in morphogenesis; P:developmental maturation; P:mitotic nuclear division; C:protein com…
c12553_g1_i1	1626	36.56	41.42	PaContig74	UPF0609 protein CG1218 (PACG74)	0	-	-	-	-	-	-	upf0609 protein c4orf27 homolog	3.92591e-158	0.5775	0	-
c12557_g2_i2	1233	5.3	3.39	-	-	-	ref|NM_001166341.1|	Bombyx mori IAP-binding motif 1 (Ibm1), mRNA	1e-94	-	-	-	iap-binding motif 1	5.82748e-52	0.93	0	-
c12558_g1_i1	1125	0.76	1.28	PaContig5703	Glycogen debranching enzyme (Amylo-1,6-glucosidase)	0	-	-	-	-	-	-	glycogen debranching enzyme isoform x2	5.4262e-95	0.6175	4	P:carbohydrate metabolic process; F:transferase activity, transferring glycosyl groups; P:generation of precursor metabolites and energy; F:molecular_function; F:hydrolase activity, acting on glycosyl bonds
c12558_g1_i2	1078	20.08	16.47	PaContig5703	Glycogen debranching enzyme (Amylo-1,6-glucosidase)	0	-	-	-	-	-	-	glycogen debranching enzyme isoform x2	4.43242e-95	0.6185	4	P:carbohydrate metabolic process; F:transferase activity, transferring glycosyl groups; P:generation of precursor metabolites and energy; F:molecular_function; F:hydrolase activity, acting on glycosyl bonds
c12564_g1_i1	780	40.72	82.6	PaContig20832	BET1-like protein (PACG20832)	1e-139	-	-	-	-	-	-	bet1 homolog	3.24846e-48	0.751	1	F:molecular_function
c12568_g1_i1	1749	87.14	86.05	PaContig5642	H/ACA ribonucleoprotein complex non-core subunit NAF1 (PACG5642)	0	-	-	-	-	-	-	h aca ribonucleoprotein complex non-core subunit naf1 isoform x1	7.38416e-156	0.7575	3	P:cell differentiation; P:anatomical structure development; P:ribosome biogenesis; P:cellular nitrogen compound metabolic process
c12571_g1_i1	632	0	14.58	PaContig5151	single VWC domain protein 2 (PACG5151)	2e-137	-	-	-	-	-	-	secreted peptide 30	4.34119e-28	0.5689	0	-
c12571_g1_i2	654	15.29	12.51	PaContig5151	single VWC domain protein 2 (PACG5151)	2e-137	-	-	-	-	-	-	secreted peptide 30	5.28613e-28	0.5771	0	-
c12573_g1_i1	781	18.43	6.71	PaContig19860	Adenylate kinase isoenzyme 6 (PACG19860)	0	-	-	-	-	-	-	adenylate kinase isoenzyme 6	3.30058e-104	0.789	8	F:ATPase activity; P:small molecule metabolic process; C:nucleus; F:oxidoreductase activity; F:ion binding; P:nucleobase-containing compound catabolic process; P:cellular nitrogen compound metabolic process; F:kinase activity
c12573_g1_i2	702	33.49	51.61	PaContig19860	Adenylate kinase isoenzyme 6 (PACG19860)	0	-	-	-	-	-	-	-	-	-	-	-
c12573_g1_i3	512	6.07	7.9	PaContig19860	Adenylate kinase isoenzyme 6 (PACG19860)	5e-137	-	-	-	-	-	-	adenylate kinase isoenzyme 6	2.10869e-66	0.8025	8	F:ATPase activity; P:small molecule metabolic process; C:nucleus; F:oxidoreductase activity; F:ion binding; P:nucleobase-containing compound catabolic process; P:cellular nitrogen compound metabolic process; F:kinase activity
c12574_g1_i1	1139	28.03	29.37	PaContig8700	nucleotide binding protein 2 (nbp 2) (PACG8700)	0	-	-	-	-	-	-	cytosolic fe-s cluster assembly factor nubp2 homolog	2.0354e-139	0.8515	6	C:cytoplasm; P:cellular component assembly; F:ion binding; P:biosynthetic process; F:molecular_function
c12575_g1_i1	891	23.03	35.48	PaContig8694	ribosomal protein L27 (PACG8694)	0	-	-	-	-	-	-	mitochondrial 39s ribosomal protein l27	1.68823e-77	0.8005	4	F:structural constituent of ribosome; C:mitochondrion; C:ribosome; P:mitochondrion organization; P:translation
c12576_g1_i1	1385	11.94	13.41	PaContig22254	Uncharacterized protein C45G9.7 (PACG22254)	0	-	-	-	-	-	-	agap005623-pa-like protein	9.65947e-79	0.948	4	P:signal transduction; C:nuclear chromosome; C:protein complex; P:DNA metabolic process; P:response to stress; P:cell cycle
c12579_g1_i1	1445	21.45	33.03	PaContig6297	Oxidative stress-induced growth inhibitor 1 (huOKL38)	0	-	-	-	-	-	-	oxidative stress-induced growth inhibitor 2-like	5.9388e-137	0.7025	0	-
c12584_g1_i1	601	1.48	1.15	-	-	-	ref|NR_107283.1|	Bombyx mori microRNA mir-993a (Mir993a), microRNA	3e-31	-	-	-	-	-	-	-	-
c12585_g2_i1	1502	3.74	4.22	PaContig8702	PREDICTED: similar to MGC85327 protein (PACG8702)	9e-164	-	-	-	-	-	-	protein homolog	2.40574e-50	0.8435	1	P:biological_process
c12585_g2_i2	1540	2.48	3.15	PaContig8702	PREDICTED: similar to MGC85327 protein (PACG8702)	1e-163	-	-	-	-	-	-	protein homolog	3.43966e-51	0.843	1	P:biological_process
c12585_g2_i3	1366	10.22	18.39	PaContig8702	PREDICTED: similar to MGC85327 protein (PACG8702)	8e-164	-	-	-	-	-	-	protein homolog	1.45394e-65	0.8015	1	P:biological_process
c12588_g1_i1	683	65.25	66.65	PaContig23438	Protein QIL1 (PACG23438)	0	-	-	-	-	-	-	protein qil1-like isoform x2	1.84083e-51	0.6305	1	P:cell differentiation; P:anatomical structure development
c12589_g1_i1	1594	40.15	13	PaContig11777	Lip3 (Lip3)	0	-	-	-	-	-	-	lipase 3-like	0	0.721	1	P:lipid metabolic process
c12590_g1_i1	883	40.01	28.79	PaContig19340	proteasome assembly chaperone (PACG19340)	0	-	-	-	-	-	-	hypothetical protein KGM_05481	7.56769e-18	0.725	0	-
c12593_g1_i1	1079	99.16	52.04	PaContig19470	Probable tRNA pseudouridine synthase 2 (PACG19470)	0	-	-	-	-	-	-	probable trna pseudouridine synthase 2	0	0.689	4	F:RNA binding; P:cellular nitrogen compound metabolic process; F:isomerase activity
c12594_g1_i1	1796	119.92	116.85	PaContig5395	ubiquitin conjugating enzyme E2 (PACG5395)	0	dbj|AK382835.1|	Bombyx mori mRNA, clone: fepM02O16	0	-	-	-	ubiquitin-conjugating enzyme e2 q2	0	0.864	2	P:biological_process; F:ligase activity
c12597_g1_i1	959	2.47	2.32	-	-	-	ref|XM_004927259.1|	PREDICTED: Bombyx mori protein toll-like (LOC101735468), mRNA	4e-15	-	-	-	partial	7.77746e-31	0.6535	2	P:biological_process; C:cellular_component
c12598_g1_i1	1289	43.41	50.91	PaContig5930	U3 small nucleolar ribonucleoprotein protein IMP4 (PACG5930)	0	dbj|AK381965.1|	Bombyx mori mRNA, clone: fdpe02E14	0	-	-	-	u3 small nucleolar ribonucleoprotein protein imp4	0	0.8875	2	C:cellular_component; C:intracellular
c12600_g1_i1	1617	235.77	209.57	PaContig8105	26S protease regulatory subunit 4 (P26s4)	0	dbj|AK386084.1|	Bombyx mori mRNA, clone: fphe20B17	0	-	-	-	26s protease regulatory subunit 4	0	0.98	10	F:ATPase activity; P:cell proliferation; P:cytoskeleton organization; P:catabolic process; P:protein complex assembly; F:ion binding; P:mitotic nuclear division; C:protein complex; F:peptidase activity; C:intracellular; P:cell cycle; P:response to stress; P:cell division; C:cytoplasm
c12602_g1_i1	1726	1298.43	1338.28	PaContig8597	Ribosomal protein S2 (RpS2)	0	gb|HQ424692.1|	Euphydryas aurinia ribosomal protein S2 (RpS2) mRNA, complete	0	-	-	-	ribosomal protein s2	1.71386e-138	0.968	7	F:RNA binding; F:structural constituent of ribosome; C:nuclear chromosome; C:cytosol; C:nucleolus; C:ribosome; P:translation
c12604_g1_i1	781	24.37	86.34	PaContig23560	Heat Shock Protein 20.1 (Hsp20.1)	0	-	-	-	-	-	-	heat shock protein	1.20485e-81	0.8105	1	P:response to stress
c12605_g1_i1	3946	5.3	4.03	PaContig6396	Hippocampus abundant transcript 1 protein (PACG6396)	0	ref|XM_004925656.1|	PREDICTED: Bombyx mori hippocampus abundant transcript 1 protein-like	0	-	-	-	hippocampus abundant transcript 1 protein isoform x2	0	0.8385	4	P:transmembrane transport; C:cellular_component; C:plasma membrane; F:molecular_function
c12607_g1_i1	942	129.86	108.9	PaContig5698	Uncharacterized protein CG13380 (PACG5698)	0	-	-	-	-	-	-	protein cbg13181	7.12856e-40	0.6062	0	-
c12611_g1_i1	1708	59.02	59.93	PaContig5704	farnesyltransferase/geranylgeranyltransferase type I alpha subunit (PACG5704)	0	ref|XM_004875379.1|	PREDICTED: Heterocephalus glaber farnesyltransferase, CAAX box,	3e-11	-	-	-	protein farnesyltransferase geranylgeranyltransferase type-1 subunit alpha	0	0.7375	3	P:cellular protein modification process; F:transferase activity, transferring alkyl or aryl (other than methyl) groups
c12615_g1_i1	1535	16.32	21.64	PaContig5482	Pop2 (Pop2)	0	dbj|AK405054.1|	Papilio polytes mRNA for ccr4-associated factor, complete cds,	2e-128	-	-	-	ccr4-associated factor	0	0.8835	2	C:nucleus; F:molecular_function
c12615_g1_i2	1550	18.55	24.52	PaContig5482	Pop2 (Pop2)	0	dbj|AK405054.1|	Papilio polytes mRNA for ccr4-associated factor, complete cds,	4e-114	-	-	-	ccr4-associated factor	0	0.872	2	C:nucleus; F:molecular_function
c12619_g1_i1	568	3.51	0.69	-	-	-	gb|AC239119.1|	Bicyclus anynana clone BA_Ba48N20, complete sequence	3e-06	-	-	-	-	-	-	-	-
c12619_g1_i2	601	0	2.19	-	-	-	gb|AC239119.1|	Bicyclus anynana clone BA_Ba48N20, complete sequence	3e-06	-	-	-	endonuclease-reverse transcriptase	1.04866e-09	0.647	5	F:RNA binding; P:RNA-dependent DNA replication; P:nucleic acid phosphodiester bond hydrolysis; F:endonuclease activity; F:RNA-directed DNA polymerase activity
c12620_g2_i1	1727	1.8	2.53	-	-	-	dbj|AK381392.1|	Bombyx mori mRNA, clone: fufe44A19	3e-26	-	-	-	beadex dlmo protein	8.87322e-131	0.835	1	F:ion binding
c12621_g1_i1	1279	0.83	0.33	PaContig23998	Uncharacterized protein PACG23998 (PACG23998)	1e-116	-	-	-	-	-	-	zinc finger protein 567-like	1.5404e-102	0.4868	2	F:metal ion binding; F:nucleic acid binding
c12621_g1_i2	1911	2.72	2.25	PaContig23998	Uncharacterized protein PACG23998 (PACG23998)	1e-128	-	-	-	-	-	-	zinc finger protein	0	0.7415	12	F:nucleotidyltransferase activity; C:cytoskeleton; F:nucleic acid binding transcription factor activity; P:anatomical structure development; C:protein complex; P:cellular nitrogen compound metabolic process; P:biosynthetic process; C:nucleolus; F:molecular_function
c12623_g2_i1	2866	2.54	1.35	PaContig12012	Tubulin polyglutamylase TTLL5 (PACG12012)	5e-164	-	-	-	-	-	-	tubulin polyglutamylase ttll5	0	0.7165	1	P:cellular protein modification process
c12631_g1_i1	1317	43.36	47.05	PaContig22093	TRM112-like protein (PACG22093)	0	-	-	-	-	-	-	trna methyltransferase 112 homolog	1.60956e-60	0.8045	0	-
c12633_g1_i1	1346	4.96	12.71	PaContig24972	Serine--pyruvate aminotransferase (SPT)	2e-124	-	-	-	-	-	-	serine--pyruvate aminotransferase	0	0.629	15	P:small molecule metabolic process; C:peroxisome; P:biological_process; P:catabolic process; C:mitochondrion; F:ion binding; P:cellular amino acid metabolic process; P:biosynthetic process; F:molecular_function
c12636_g1_i1	2025	30.46	32.46	PaContig13944	Spindle assembly abnormal protein 6-like protein (PACG13944)	0	-	-	-	-	-	-	spindle assembly abnormal protein 6 homolog	0	0.592	2	F:molecular_function
c12638_g1_i1	1148	22.08	34.19	PaContig83	embryonic development factor (PACG83)	0	-	-	-	-	-	-	vesicle transport protein use1	6.0045e-164	0.729	0	-
c12640_g1_i1	605	1.34	1.98	PaContig8551	putative mitochondrial ribosomal protein (PACG8551)	4e-79	-	-	-	-	-	-	mitochondrial ribosomal protein	4.31403e-45	0.63	4	F:structural constituent of ribosome; C:ribosome; P:translation
c12640_g2_i1	678	73.77	46.73	PaContig8551	putative mitochondrial ribosomal protein (PACG8551)	0	-	-	-	-	-	-	28s ribosomal protein mitochondrial	4.17877e-64	0.69	4	F:structural constituent of ribosome; C:mitochondrion; C:ribosome; P:mitochondrion organization; P:translation
c12642_g1_i1	855	63.55	57.78	PaContig22098	Probable 28S ribosomal protein S26 (MRP-S26)	0	-	-	-	-	-	-	probable 28s ribosomal protein mitochondrial	1.63926e-80	0.6555	1	C:mitochondrion; C:ribosome
c12644_g1_i1	786	1.42	2.33	-	-	-	gb|KC108816.1|	Spodoptera litura peritrophin-like protein gene, complete cds	5e-09	-	-	-	-	-	-	-	-
c12645_g1_i1	1157	22.79	26.41	PaContig6015	translation initiation factor-3 (IF3) (PACG6015)	0	ref|XM_004927795.1|	PREDICTED: Bombyx mori translation initiation factor IF-3, mitochondrial-like	3e-36	-	-	-	translation initiation factor-3	1.71434e-91	0.677	3	F:translation factor activity, nucleic acid binding; P:translation
c12647_g1_i1	1044	44.06	45.31	PaContig23524	UPF0483 protein AAEL000016 (PACG23524)	0	-	-	-	-	-	-	upf0483 protein ga18864	3.69263e-127	0.6565	3	F:molecular_function; P:biological_process; C:cellular_component
c12648_g1_i1	1137	1.25	1.6	-	-	-	emb|FO681379.1|	Spodoptera frugiperda sequence from BAC clone 21I19	7e-112	-	-	-	-	-	-	-	-
c12648_g1_i3	1035	4	0	-	-	-	emb|FO681379.1|	Spodoptera frugiperda sequence from BAC clone 21I19	7e-112	-	-	-	-	-	-	-	-
c12648_g2_i1	811	0.89	1.59	PaContig16441	PREDICTED: hypothetical protein LOC100570314 (PACG16441)	4e-26	ref|XM_004922530.1|	PREDICTED: Bombyx mori protein NDUFAF4 homolog (LOC101740353),	2e-13	-	-	-	PREDICTED: uncharacterized protein LOC100570314	4.29298e-31	0.589	3	P:transcription, DNA-templated; F:DNA-directed RNA polymerase activity; F:DNA binding
c12651_g1_i1	1032	38.78	35.43	PaContig8810	lethal -1 G0148 (PACG8810)	0	-	-	-	-	-	-	cell division cycle 7-related protein kinase-like	2.30733e-107	0.778	5	P:cell division; F:ion binding; P:cellular protein modification process; F:kinase activity
c12654_g1_i1	1357	138.92	195.17	PaContig23076	Cathepsin B1 (CtsB1)	0	-	-	-	-	-	-	cathepsin b	0	0.798	3	P:biological_process; F:peptidase activity
c12655_g1_i1	937	100.43	102.8	PaContig8132	prefoldin beta subunit (PACG8132)	0	-	-	-	-	-	-	prefoldin subunit 6	8.17244e-52	0.7945	3	F:unfolded protein binding; C:protein complex; P:protein folding
c12656_g1_i1	1139	149.34	126.46	PaContig5479	S-phase kinase-associated protein (PACG5479)	0	-	-	-	-	-	-	s-phase kinase-associated protein 1	4.72376e-96	0.9645	3	P:biological_process; P:catabolic process; F:kinase activity
c12660_g1_i1	1833	40.57	39.93	PaContig19451	mitochondrial ribosomal protein (PACG19451)	0	-	-	-	-	-	-	28s ribosomal protein mitochondrial	0	0.7055	5	F:structural constituent of ribosome; C:mitochondrion; C:ribosome; P:translation
c12663_g1_i1	1179	4.93	5.54	PaContig1883	deltex (PACG1883)	0	dbj|AK386532.1|	Bombyx mori mRNA, clone: fprW12J24	3e-26	-	-	-	protein deltex	3.41267e-104	0.624	1	F:molecular_function
c12663_g1_i2	1100	1.95	1.52	PaContig1883	deltex (PACG1883)	0	dbj|AK386532.1|	Bombyx mori mRNA, clone: fprW12J24	3e-26	-	-	-	protein deltex	1.02361e-83	0.5965	2	F:metal ion binding; F:zinc ion binding
c12670_g1_i1	516	145.61	250.84	PaContig8609	CG7181 (PACG8609)	0	-	-	-	-	-	-	PREDICTED: uncharacterized protein LOC101741939	7.09154e-24	0.7114	4	P:transmembrane transport; F:transmembrane transporter activity; F:oxidoreductase activity
c12671_g1_i1	1160	1.49	3.01	PaContig13498	Uncharacterized protein PACG13498 (PACG13498)	0	-	-	-	-	-	-	PREDICTED: uncharacterized protein LOC101737053	1.34309e-132	0.81	1	F:ion binding
c12671_g2_i1	1811	1.02	2.16	PaContig24092	Uncharacterized protein PACG24092 (PACG24092)	3e-174	-	-	-	-	-	-	mixed-lineage leukemia	2.94796e-138	0.5864	1	F:ion binding
c12672_g1_i1	1263	2.31	0	PaContig13536	salivary cysteine-rich peptide (PACG13536)	2e-134	-	-	-	-	-	-	salivary cysteine-rich peptide	4.24253e-37	0.623	3	P:biological_process; C:extracellular region; F:enzyme regulator activity
c12672_g1_i2	1112	10	14.19	PaContig13536	salivary cysteine-rich peptide (PACG13536)	2e-134	-	-	-	-	-	-	salivary cysteine-rich peptide	9.91961e-45	0.6075	4	F:peptidase inhibitor activity; C:extracellular region; P:negative regulation of peptidase activity; P:biological_process
c12673_g1_i1	1729	0	41.44	PaContig8524	Ankyrin repeat family A protein 2 (PACG8524)	0	-	-	-	-	-	-	hypothetical protein KGM_02066	2.67993e-79	0.6133	1	F:molecular_function
c12673_g1_i2	1758	0	2.59	PaContig8524	Ankyrin repeat family A protein 2 (PACG8524)	0	-	-	-	-	-	-	hypothetical protein KGM_02066	3.44834e-79	0.6438	1	F:molecular_function
c12673_g1_i3	1740	49.46	14.11	PaContig8524	Ankyrin repeat family A protein 2 (PACG8524)	0	-	-	-	-	-	-	hypothetical protein KGM_02066	2.93675e-79	0.6133	1	F:molecular_function
c12677_g1_i1	1828	14.07	17.64	PaContig6649	Zinc finger protein 26 (Zfp-26)	0	-	-	-	-	-	-	zinc finger protein 45-like protein	0	0.598	3	C:nucleus; F:ion binding; F:molecular_function
c12679_g1_i1	1332	86.14	85.27	PaContig19327	transmembrane protein (PACG19327)	0	-	-	-	-	-	-	protein disulfide-isomerase a4-like	3.41563e-163	0.716	1	P:homeostatic process
c12680_g1_i1	771	1.73	3.44	PaContig14899	hypothetical protein EAI (PACG14899)	0	-	-	-	-	-	-	hypothetical protein	1.35739e-50	0.5025	1	F:molecular_function
c12680_g1_i2	831	2.1	0.75	PaContig14899	hypothetical protein EAI (PACG14899)	0	-	-	-	-	-	-	hypothetical protein KGM_15751	2.96512e-54	0.508	1	F:molecular_function
c12680_g1_i3	809	1.4	0.41	PaContig14899	hypothetical protein EAI (PACG14899)	0	-	-	-	-	-	-	hypothetical protein	2.34783e-50	0.505	1	F:molecular_function
c12683_g3_i1	276	5.46	3.4	-	-	-	emb|FP340408.1|	33G08_SfBAC_fin, Spodoptera frugiperda BAC, egg DNA	5e-29	-	-	-	-	-	-	-	-
c12685_g1_i1	976	0.81	0	PaContig13803	hypothetical protein AaeL (PACG13803)	1e-95	-	-	-	-	-	-	bardet-biedl syndrome 7 protein	3.33153e-77	0.6615	4	P:biological_process; P:anatomical structure development
c12685_g1_i2	1821	5.95	6.66	PaContig15881	Bardet-Biedl syndrome 7 protein (PACG15881)	2e-117	-	-	-	-	-	-	bardet-biedl syndrome 7 protein	0	0.514	5	P:biological_process; P:anatomical structure development
c12685_g1_i3	583	5.91	4.44	PaContig13803	hypothetical protein AaeL (PACG13803)	8e-96	-	-	-	-	-	-	bardet-biedl syndrome 7 protein homolog	2.26493e-34	0.6765	4	P:biological_process; P:anatomical structure development
c12685_g1_i4	1581	1.04	1.57	PaContig13803	hypothetical protein AaeL (PACG13803)	6e-96	-	-	-	-	-	-	bardet-biedl syndrome 7 protein	1.24621e-74	0.5875	3	P:biological_process; P:anatomical structure development
c12686_g3_i1	1007	0.94	0.61	-	-	-	ref|XM_004933085.1|	PREDICTED: Bombyx mori neuronal calcium sensor 2-like (LOC101744727),	9e-146	-	-	-	neuronal calcium sensor 2	1.19237e-132	0.96	2	F:ion binding; F:molecular_function
c12686_g3_i2	1203	2.65	1.38	-	-	-	ref|XM_004933085.1|	PREDICTED: Bombyx mori neuronal calcium sensor 2-like (LOC101744727),	9e-146	-	-	-	neuronal calcium sensor 2	6.64411e-132	0.9605	1	F:ion binding
c12689_g1_i1	597	11.64	0	-	-	-	ref|XM_004928576.1|	PREDICTED: Bombyx mori nascent polypeptide-associated complex	8e-27	-	-	-	-	-	-	-	-
c12689_g1_i2	1062	4.65	9.77	-	-	-	ref|XM_004928576.1|	PREDICTED: Bombyx mori nascent polypeptide-associated complex	8e-27	-	-	-	-	-	-	-	-
c12692_g1_i1	1120	1.45	1.61	PaContig24133	pyrroline-5-carboxylate reductase (PACG24133)	0	-	-	-	-	-	-	pyrroline-5-carboxylate reductase isoform x1	1.37943e-142	0.7755	4	P:biological_process; F:oxidoreductase activity; P:cellular amino acid metabolic process; P:biosynthetic process
c12692_g1_i2	945	5.37	6.33	PaContig24133	pyrroline-5-carboxylate reductase (PACG24133)	0	-	-	-	-	-	-	pyrroline-5-carboxylate reductase isoform x1	1.57481e-143	0.7755	4	P:biological_process; F:oxidoreductase activity; P:cellular amino acid metabolic process; P:biosynthetic process
c12693_g1_i1	1996	1.44	3.21	-	-	-	gb|JN003848.1|	Bicyclus anynana putative sulfinoalanine decarboxylase mRNA,	0	-	-	-	cysteine sulfinic acid decarboxylase	0	0.7205	3	P:small molecule metabolic process; F:lyase activity; F:ion binding
c12694_g1_i1	911	9.34	7.95	PaContig24430	Protein FAM151A (PACG24430)	2e-128	-	-	-	-	-	-	isoform c	1.07553e-148	0.679	0	-
c12696_g1_i1	698	40.49	36.65	PaContig8782	hypothetical protein AaeL (PACG8782)	0	-	-	-	-	-	-	hypothetical protein KGM_06323	6.47002e-106	0.925	0	-
c12697_g1_i1	3511	4.08	3.1	PaContig13949	hypothetical protein AaeL (PACG13949)	0	-	-	-	-	-	-	major facilitator superfamily domain-containing protein 6	0	0.611	7	P:biological_process; P:signal transduction; P:cellular nitrogen compound metabolic process; P:biosynthetic process; P:aging; P:response to stress
c12699_g1_i1	1513	11.52	10.57	PaContig5873	Ubiquitin carboxyl-terminal hydrolase 46 (PACG5873)	0	ref|XM_006616103.1|	PREDICTED: Apis dorsata ubiquitin carboxyl-terminal hydrolase	2e-103	-	-	-	ubiquitin carboxyl-terminal hydrolase 46	0	0.909	3	P:catabolic process; F:ion binding; F:molecular_function
c12699_g1_i2	1498	46.55	48.18	PaContig5873	Ubiquitin carboxyl-terminal hydrolase 46 (PACG5873)	0	ref|XM_006616103.1|	PREDICTED: Apis dorsata ubiquitin carboxyl-terminal hydrolase	2e-103	-	-	-	ubiquitin carboxyl-terminal hydrolase 46	0	0.9205	3	P:catabolic process; F:ion binding; F:molecular_function
c12700_g1_i1	1258	180.08	150.56	PaContig21902	NADH dehydrogenase isoform 2 (PACG21902)	0	ref|XM_010206369.1|	PREDICTED: Colius striatus NADH dehydrogenase (ubiquinone) 1,	3e-21	FBgn0011361	mtacp1	1e-33	nadh dehydrogenase isoform 1	4.73193e-67	0.74	1	P:small molecule metabolic process; P:lipid metabolic process; P:biosynthetic process
c12705_g1_i1	780	46.73	48.7	PaContig9241	COP9 complex homolog subunit 8 (CSN8)	0	ref|XM_004930951.1|	PREDICTED: Bombyx mori COP9 signalosome complex subunit 8-like	3e-31	FBgn0261437	CSN8	3e-22	cop9 signalosome complex subunit 8	1.96368e-113	0.712	5	F:molecular_function; C:COP9 signalosome; C:cytoplasm; P:biological_process; C:nucleus
c12707_g1_i1	1273	78.58	52.14	PaContig23367	origin recognition complex subunit 6 (PACG23367)	0	-	-	-	-	-	-	origin recognition complex subunit 6	2.37077e-120	0.611	3	F:DNA binding; C:nuclear chromosome; C:protein complex; P:biosynthetic process; P:DNA metabolic process
c12708_g1_i1	2079	240.38	218.31	PaContig23080	GDP dissociation inhibitor (PACG23080)	0	ref|XM_004927705.1|	PREDICTED: Bombyx mori rab GDP dissociation inhibitor alpha-like	0	-	-	-	rab gdp-dissociation inhibitor	0	0.9325	7	P:biological_process; C:cytoskeleton; P:vesicle-mediated transport; P:cell-cell signaling; C:cytoplasmic membrane-bounded vesicle; C:protein complex; F:enzyme regulator activity; P:transport
c12713_g1_i1	2161	706.57	675.82	PaContig5421	eukaryotic initiation factor 5C (PACG5421)	0	dbj|AK404846.1|	Papilio polytes mRNA for extra bases, complete cds, sequence	0	-	-	-	protein krasavietz	0	0.868	4	F:translation factor activity, nucleic acid binding; P:translation
c12714_g1_i1	567	0.36	0.14	-	-	-	ref|XM_004924714.1|	PREDICTED: Bombyx mori dual specificity testis-specific protein	2e-32	-	-	-	dual specificity testis-specific protein kinase 2-like	1.60548e-18	0.58	6	F:ATP binding; F:protein kinase activity; P:peptidyl-tyrosine phosphorylation; P:protein phosphorylation; F:protein tyrosine kinase activity; F:transferase activity, transferring phosphorus-containing groups
c12714_g1_i2	391	1.81	0	-	-	-	dbj|AK403916.1|	Papilio xuthus mRNA for serine/threonine protein kinase, partial	3e-61	-	-	-	dual specificity testis-specific protein kinase 2	4.09604e-52	0.879	5	F:ion binding; P:cellular protein modification process; F:kinase activity
c12714_g1_i3	1691	3.31	1.41	-	-	-	ref|XM_004924714.1|	PREDICTED: Bombyx mori dual specificity testis-specific protein	0	-	-	-	dual specificity testis-specific protein kinase 2-like	0	0.81	5	F:ion binding; P:cellular protein modification process; F:kinase activity
c12721_g1_i1	1884	0	1.3	PaContig1465	PREDICTED: similar to exocyst complex component sec3 (PACG1465)	3e-114	-	-	-	-	-	-	exocyst complex component 1-like	5.29301e-14	0.69	0	-
c12721_g1_i2	1031	1.74	1.84	PaContig1465	PREDICTED: similar to exocyst complex component sec3 (PACG1465)	2e-129	-	-	-	-	-	-	exocyst complex component 1-like	5.71237e-32	0.5127	0	-
c12721_g1_i3	1895	10.1	3.95	PaContig1465	PREDICTED: similar to exocyst complex component sec3 (PACG1465)	4e-114	-	-	-	-	-	-	exocyst complex component sec3	5.26276e-14	0.69	0	-
c12722_g1_i1	847	14.07	18.22	PaContig17544	Dual specificity protein phosphatase 19 (PACG17544)	0	-	-	-	-	-	-	dual specificity protein	1.78929e-75	0.6345	11	P:cytoskeleton organization; P:cell morphogenesis; P:cellular component assembly; F:phosphatase activity; P:cellular protein modification process; P:anatomical structure development; P:cell differentiation; F:molecular_function; P:cell cycle
c12725_g1_i1	967	24.94	30.05	PaContig19889	LysM and putative peptidoglycan-binding domain-containing protein 3 (PACG19889)	0	-	-	-	-	-	-	lysm and peptidoglycan-binding domain-containing protein 3	7.42908e-94	0.666	0	-
c12725_g1_i2	1022	33.17	38.44	PaContig19889	LysM and putative peptidoglycan-binding domain-containing protein 3 (PACG19889)	0	-	-	-	-	-	-	lysm and peptidoglycan-binding domain-containing protein 3	4.80445e-94	0.6655	0	-
c12726_g1_i1	646	7	6.54	PaContig807	Uncharacterized protein PACG807 (PACG807)	0	-	-	-	-	-	-	hypothetical protein KGM_13300	5.81748e-10	0.85	3	P:biological_process; F:ion binding; F:molecular_function
c12726_g1_i2	858	2.14	3.22	PaContig807	Uncharacterized protein PACG807 (PACG807)	0	ref|XM_004927935.1|	PREDICTED: Bombyx mori caseinolytic peptidase B protein homolog	2e-47	-	-	-	caseinolytic peptidase b protein homolog	8.18051e-40	0.61	4	P:biological_process; F:ion binding; F:molecular_function
c12731_g1_i1	1448	89.81	96.41	PaContig5731	Cysteine and histidine-rich domain-containing protein (PACG5731)	0	-	-	-	-	-	-	cysteine and histidine-rich domain-containing	0	0.728	2	P:cytoskeleton organization; F:ion binding; P:cell cycle
c12733_g1_i1	730	39.41	37.37	PaContig8728	heme oxygenase (PACG8728)	0	-	-	-	-	-	-	heme oxygenase	3.11536e-121	0.624	3	F:oxidoreductase activity; P:catabolic process; P:cofactor metabolic process; P:cellular nitrogen compound metabolic process
c12733_g1_i2	1091	1.67	28.53	PaContig8728	heme oxygenase (PACG8728)	0	-	-	-	-	-	-	heme oxygenase	1.30854e-119	0.6515	3	F:oxidoreductase activity; P:catabolic process; P:cofactor metabolic process; P:cellular nitrogen compound metabolic process
c12733_g1_i3	958	0	4.34	PaContig8728	heme oxygenase (PACG8728)	0	-	-	-	-	-	-	heme oxygenase	5.71809e-68	0.662	3	F:oxidoreductase activity; P:catabolic process; P:cofactor metabolic process; P:cellular nitrogen compound metabolic process
c12733_g1_i4	597	11.31	3.77	PaContig8728	heme oxygenase (PACG8728)	0	-	-	-	-	-	-	heme oxygenase	9.17643e-70	0.662	3	F:oxidoreductase activity; P:catabolic process; P:cofactor metabolic process; P:cellular nitrogen compound metabolic process
c12734_g1_i1	716	5.31	6.8	PaContig22331	UPF0547 protein C16orf87 homolog (PACG22331)	0	-	-	-	-	-	-	upf0547 protein c16orf87-like	1.46757e-65	0.536	0	-
c12734_g1_i2	505	0.52	5.04	PaContig22331	UPF0547 protein C16orf87 homolog (PACG22331)	2e-131	-	-	-	-	-	-	upf0547 protein c16orf87-like	5.28066e-40	0.678	0	-
c12735_g1_i1	826	67.95	58.21	PaContig10102	Uncharacterized protein C12orf65-like protein (PACG10102)	0	-	-	-	-	-	-	probable peptide chain release factor mitochondrial	1.34893e-58	0.732	6	F:DNA binding; F:translation factor activity, nucleic acid binding; P:translation
c12741_g1_i1	758	14.74	22.22	PaContig9177	Mitochondrial import inner membrane translocase subunit Tim22 (PACG9177)	0	-	-	-	-	-	-	mitochondrial import inner membrane translocase subunit tim22	1.54977e-98	0.8125	1	C:cellular_component
c12743_g1_i1	1031	28.56	33.61	PaContig8630	AAA family ATPase (PACG8630)	0	-	-	-	-	-	-	pachytene checkpoint protein 2 homolog	7.22063e-130	0.679	3	P:biological_process; F:ion binding; F:molecular_function
c12745_g1_i1	1123	69.8	41.11	PaContig23441	Uncharacterized protein PACG23441 (PACG23441)	0	-	-	-	-	-	-	hypothetical protein KGM_04063	4.93297e-68	0.65	0	-
c12745_g1_i2	1216	170.33	114.61	PaContig23441	Uncharacterized protein PACG23441 (PACG23441)	0	-	-	-	-	-	-	hypothetical protein KGM_04063	1.36834e-67	0.65	0	-
c12748_g1_i1	4501	5.83	4.47	PaContig13103	Brain tumor protein (PACG13103)	1e-132	ref|XM_004927992.1|	PREDICTED: Bombyx mori brain tumor protein-like (LOC101746148),	0	FBgn0026206	mei-P26	4e-152	brain tumor protein	0	0.9085	3	F:ion binding; C:intracellular
c12752_g1_i1	530	2.32	1.81	PaContig14262	Uncharacterized protein PACG14262 (PACG14262)	6e-67	-	-	-	-	-	-	dna repair protein xrcc1-like	4.48031e-07	0.52	0	-
c12752_g1_i2	625	0.91	0.37	PaContig14262	Uncharacterized protein PACG14262 (PACG14262)	9e-116	-	-	-	-	-	-	dna repair protein xrcc1-like	5.13753e-10	0.52	0	-
c12752_g1_i3	533	1.53	1.44	PaContig14262	Uncharacterized protein PACG14262 (PACG14262)	7e-116	-	-	-	-	-	-	dna repair protein xrcc1-like	1.76994e-10	0.51	0	-
c12752_g1_i4	813	1.51	1.01	PaContig14262	Uncharacterized protein PACG14262 (PACG14262)	1e-115	-	-	-	-	-	-	-	-	-	-	-
c12756_g1_i1	1097	7.1	4.38	PaContig10601	arrest (aret)	3e-177	ref|XM_004929502.1|	PREDICTED: Bombyx mori CUGBP Elav-like family member 1-like (LOC101741218),	0	-	-	-	cugbp elav-like family member 2 isoform x1	2.29375e-142	0.868	2	F:RNA binding; F:molecular_function
c12756_g1_i2	670	4.49	3.75	PaContig10601	arrest (aret)	2e-177	-	-	-	-	-	-	cugbp elav-like family member 1 isoform x1	3.33488e-68	0.8385	3	F:mRNA binding; F:molecular_function; P:translation
c12761_g1_i1	1215	68.03	47.81	PaContig6577	ADP-ribosylation factor 6 (PACG6577)	0	ref|XM_004929975.1|	PREDICTED: Bombyx mori ADP-ribosylation factor 6-like (LOC101737365),	7e-167	-	-	-	adp-ribosylation factor 6	4.16281e-122	0.997	42	P:embryo development; P:cytoskeleton organization; P:protein complex assembly; P:cellular component assembly; F:ion binding; P:anatomical structure development; C:Golgi apparatus; P:cell adhesion; C:organelle; C:extracellular region; F:molecular_function; P:small molecule metabolic process; P:cell division; C:cell; P:plasma membrane organization; C:endosome; P:vesicle-mediated transport; P:cell d…
c12762_g1_i1	1488	0	27.92	PaContig6031	Myosin light chain cytoplasmic (Mlc-c)	0	dbj|AK386408.1|	Bombyx mori mRNA, clone: fprW06L23	2e-17	FBgn0004687	Mlc-c	2e-79	myosin-2 essential light chain isoform x1	3.30487e-99	0.908	4	F:DNA binding; P:biological_process; F:oxidoreductase activity; F:ion binding
c12762_g1_i2	1509	20.56	0	PaContig6031	Myosin light chain cytoplasmic (Mlc-c)	0	ref|XM_803000.1|	Trypanosoma cruzi strain CL Brener calmodulin (Tc00.1047053507483.39)	4e-10	-	-	-	myosin-2 essential light chain isoform x1	4.12024e-99	0.921	4	F:DNA binding; P:biological_process; F:oxidoreductase activity; F:ion binding
c12762_g1_i3	1278	0.03	61.49	PaContig6031	Myosin light chain cytoplasmic (Mlc-c)	0	dbj|AK386408.1|	Bombyx mori mRNA, clone: fprW06L23	2e-17	FBgn0004687	Mlc-c	6e-83	myosin-2 essential light chain isoform x2	1.16216e-97	0.9235	8	F:DNA binding; P:biological_process; C:cytoskeleton; F:ion binding; C:protein complex; F:cytoskeletal protein binding
c12762_g1_i4	1299	63.22	0	PaContig6031	Myosin light chain cytoplasmic (Mlc-c)	0	ref|XM_803000.1|	Trypanosoma cruzi strain CL Brener calmodulin (Tc00.1047053507483.39)	4e-10	-	-	-	myosin-2 essential light chain isoform x2	1.4776e-97	0.9225	8	F:DNA binding; P:biological_process; C:cytoskeleton; F:ion binding; C:protein complex; F:cytoskeletal protein binding
c12764_g1_i1	2811	259.93	231.15	PaContig19376	Activating transcription factor-2 (Atf-2)	0	dbj|AK402360.1|	Papilio polytes mRNA for cryptocephal, complete cds, sequence	1e-143	-	-	-	activating transcription factor of chaperone	1.91365e-128	0.5665	6	F:DNA binding; P:biological_process; C:organelle; C:intracellular
c12765_g1_i1	1283	320.61	297.87	PaContig19325	hypothetical protein EAI (PACG19325)	0	-	-	-	-	-	-	fk506-binding protein 3-like	4.39589e-92	0.597	0	-
c12766_g1_i1	1122	22.28	26.9	PaContig23121	cytochrome c oxidase assembly protein cox11 (PACG23121)	0	ref|XM_002463939.1|	Sorghum bicolor hypothetical protein, mRNA	4e-15	-	-	-	cytochrome c oxidase assembly protein mitochondrial	1.13774e-122	0.8305	1	F:ion binding
c12767_g1_i1	1131	14.47	22.52	PaContig8902	ATP-dependent DNA helicase HEL308 (PACG8902)	0	-	-	-	-	-	-	helicase polq-like	4.27531e-107	0.6045	3	P:biological_process; F:molecular_function
c12769_g1_i1	2096	9.62	9.83	PaContig5204	PREDICTED: similar to mmr1/hsr1 GTP binding protein (PACG5204)	0	-	-	-	-	-	-	transcription factor 25	2.25553e-139	0.5065	8	P:oligopeptide transport; C:integral component of membrane; C:membrane; P:transport; F:transporter activity; P:metabolic process; F:N-acetyltransferase activity; F:transferase activity, transferring acyl groups other than amino-acyl groups
c12771_g1_i1	1471	413.53	358.73	PaContig23353	Eukaryotic translation initiation factor 3 subunit H (eIF3h)	0	dbj|AK405201.1|	Papilio polytes mRNA for eukaryotic initiation factor 3 p40 subunit,	0	-	-	-	eukaryotic translation initiation factor 3 subunit h	0	0.923	8	C:cytoplasm; P:ribonucleoprotein complex assembly; F:translation factor activity, nucleic acid binding; C:protein complex; P:translation
c12775_g1_i1	1214	4.37	4	PaContig9406	Ubiquitin-like-conjugating enzyme ATG10 (APG10-like)	0	-	-	-	-	-	-	ubiquitin-like-conjugating enzyme atg10 isoform x3	6.37879e-89	0.583	4	F:Atg12 ligase activity; P:macroautophagy; P:cellular protein modification process; C:cellular_component
c12778_g1_i1	1929	1.86	3.06	-	-	-	gb|AC239122.1|	Bicyclus anynana clone BA_Ba69H15, complete sequence	4e-65	-	-	-	protein tbrg4	0	0.606	3	P:cellular protein modification process; F:kinase activity
c12779_g1_i1	1208	8.23	14.34	-	-	-	ref|XM_004930494.1|	PREDICTED: Bombyx mori dual specificity protein kinase pom1-like	3e-105	-	-	-	dual specificity protein kinase pom1-like isoform x3	1.91795e-173	0.8533	0	-
c12781_g1_i1	675	27.26	26.53	PaContig19788	40S ribosomal protein S12 (MRP-S12)	0	ref|XM_001982621.1|	Drosophila erecta GG12613 (Dere\GG12613), mRNA	4e-50	-	-	-	30s ribosomal protein s12	1.22272e-70	0.8495	4	F:structural constituent of ribosome; C:ribosome; P:translation
c12783_g1_i1	1555	16.57	45.87	PaContig1452	mitochondrial chaperone bcs1 (PACG1452)	0	-	-	-	-	-	-	mitochondrial chaperone bcs1	0	0.8785	4	P:biological_process; P:protein complex assembly; F:ion binding; F:molecular_function; P:mitochondrion organization
c12784_g1_i1	1179	30.36	45.75	PaContig6727	THO complex subunit 6-like protein (PACG6727)	0	-	-	-	-	-	-	tho complex subunit 6 homolog	0	0.687	1	F:molecular_function
c12786_g1_i1	1536	15.71	4.07	PaContig5732	Uncharacterized protein PACG5732 (PACG5732)	0	-	-	-	-	-	-	protein isoform a-like	5.80229e-39	0.7133	0	-
c12786_g1_i2	2620	5.45	3.29	PaContig5732	Uncharacterized protein PACG5732 (PACG5732)	0	-	-	-	-	-	-	protein isoform b-like	0	0.538	1	F:molecular_function
c12790_g1_i1	1494	28.98	34.19	PaContig23164	CG30428 (PACG23164)	0	-	-	-	-	-	-	hypothetical protein KGM_20157	9.17975e-78	0.66	0	-
c12792_g1_i1	1317	50.71	36.89	PaContig5960	anti-silencing protein (PACG5960)	0	ref|XM_002008428.1|	Drosophila mojavensis GI11803 (Dmoj\GI11803), mRNA	8e-47	-	-	-	histone chaperone asf1	3.04762e-137	0.8195	2	C:nucleus; P:chromosome organization
c12793_g1_i1	937	47.97	53.96	PaContig8751	COMM domain-containing protein 2 (PACG8751)	0	-	-	-	-	-	-	comm domain-containing protein 2	2.4862e-98	0.6035	10	F:photoreceptor activity; C:integral component of membrane; C:membrane; P:protein-chromophore linkage; F:G-protein coupled receptor activity; P:response to stimulus; P:signal transduction; F:signal transducer activity; P:G-protein coupled receptor signaling pathway; P:phototransduction
c12795_g1_i1	1864	10.88	3.91	-	-	-	ref|XM_004929251.1|	PREDICTED: Bombyx mori protein escargot-like (LOC101744234),	3e-21	-	-	-	protein escargot	2.961e-180	0.895	7	F:ion binding; F:molecular_function
c12796_g2_i1	2161	0	40.88	PaContig17670	Uncharacterized protein PACG17670 (PACG17670)	0	-	-	-	-	-	-	hypothetical protein KGM_08751	1.93797e-28	0.515	0	-
c12796_g2_i2	2200	52.16	0	PaContig17670	Uncharacterized protein PACG17670 (PACG17670)	0	-	-	-	-	-	-	hypothetical protein KGM_08751	2.11289e-28	0.515	0	-
c12802_g1_i1	404	10.56	0.8	PaContig1187	prophenoloxidase activating factor 3 (PACG1187)	2e-180	-	-	-	-	-	-	hemolymph proteinase 8	7.0155e-06	0.57	6	P:proteolysis; F:serine-type endopeptidase activity; F:serine-type peptidase activity; F:hydrolase activity; F:catalytic activity; F:peptidase activity
c12802_g1_i2	482	8.92	5.7	PaContig1187	prophenoloxidase activating factor 3 (PACG1187)	2e-180	-	-	-	-	-	-	-	-	-	-	-
c12808_g1_i1	1773	28.99	28.22	PaContig7022	coproporphirynogen oxidase (PACG7022)	0	ref|XM_011145951.1|	PREDICTED: Harpegnathos saltator oxygen-dependent coproporphyrinogen-III	2e-33	-	-	-	oxygen-dependent coproporphyrinogen-iii oxidase	0	0.77	4	P:biological_process; F:oxidoreductase activity; P:cofactor metabolic process; P:biosynthetic process; P:cellular nitrogen compound metabolic process
c12809_g1_i1	1489	45.61	39.38	PaContig23091	Transmembrane protein 19 (PACG23091)	0	-	-	-	-	-	-	transmembrane protein 19	0	0.7745	1	C:cellular_component
c12810_g1_i1	1738	34.38	43.52	PaContig23067	Lambda-crystallin homolog (Gul3DH)	0	-	-	-	-	-	-	lambda-crystallin homolog	9.56086e-165	0.811	10	P:small molecule metabolic process; P:biological_process; F:oxidoreductase activity; P:lipid metabolic process; F:ion binding
c12813_g1_i1	1018	28146.1	23095.9	PaContig21659	Spherulin-2A (PACG21659)	1e-125	-	-	-	-	-	-	follicular epithelium yolk protein subunit	1.79204e-62	0.553	0	-
c12814_g1_i1	1119	35.64	40.82	PaContig5447	39S ribosomal protein L9 (PACG5447)	0	-	-	-	-	-	-	39s ribosomal protein mitochondrial	2.5979e-133	0.691	4	F:structural constituent of ribosome; C:ribosome; P:translation
c12816_g3_i1	1016	2493.21	2299.21	PaContig20772	ribosomal protein L7A (PACG20772)	0	gb|JF265043.1|	Heliconius melpomene cythera ribosomal protein L7A (RpL7A) mRNA,	0	-	-	-	ribosomal protein l7a	5.15854e-130	0.945	2	P:ribosome biogenesis; C:ribosome
c12818_g1_i1	2984	2.27	1.54	-	-	-	ref|XM_004682623.1|	PREDICTED: Condylura cristata pecanex-like 3 (Drosophila) (PCNXL3),	2e-57	-	-	-	pecanex-like protein 1	9.91848e-176	0.893	1	C:cellular_component
c12818_g1_i2	2536	0	0.39	-	-	-	ref|XM_004682623.1|	PREDICTED: Condylura cristata pecanex-like 3 (Drosophila) (PCNXL3),	2e-57	-	-	-	pecanex-like protein 1	7.92835e-139	0.8995	1	C:cellular_component
c12821_g1_i1	2414	8.25	7.56	PaContig2876	UPF0420 protein (PACG2876)	1e-139	-	-	-	-	-	-	rus1 family protein c16orf58 homolog	0	0.6105	4	F:methyltransferase activity; F:transferase activity; P:methylation; C:nucleus
c12821_g1_i2	2597	1.41	2.9	PaContig2876	UPF0420 protein (PACG2876)	5e-144	-	-	-	-	-	-	rus1 family protein c16orf58 homolog	0	0.619	4	F:methyltransferase activity; F:transferase activity; P:methylation; C:nucleus
c12823_g1_i1	2120	18.75	12.5	PaContig2088	misato (mst)	0	ref|XM_001648006.1|	Aedes aegypti GTP-binding protein lepa partial mRNA	2e-22	-	-	-	small gtp-binding protein	0	0.741	7	P:small molecule metabolic process; F:GTPase activity; C:mitochondrion; F:ion binding; P:nucleobase-containing compound catabolic process; F:molecular_function; P:translation
c12825_g2_i1	1865	97.19	123.21	PaContig6016	Darkener of apricot (Doa)	0	dbj|AK403701.1|	Papilio xuthus mRNA for darkener of apricot, complete cds, sequence	0	FBgn0259220	Doa	0	serine threonine-protein kinase doa isoform x2	0	0.9055	4	F:ion binding; P:cellular protein modification process; F:kinase activity
c12825_g2_i2	2569	7.46	9.94	PaContig6016	Darkener of apricot (Doa)	0	dbj|AK403701.1|	Papilio xuthus mRNA for darkener of apricot, complete cds, sequence	0	-	-	-	serine threonine-protein kinase doa isoform x7	0	0.896	4	F:ion binding; P:cellular protein modification process; F:kinase activity
c12827_g1_i1	1787	31.91	10.07	PaContig8109	hypothetical protein EAI (PACG8109)	0	-	-	-	-	-	-	nuclease harbi1	6.15475e-129	0.659	2	P:dephosphorylation; F:acid phosphatase activity
c12827_g1_i2	1427	24.43	0.41	PaContig16416	Uncharacterized protein PACG16416 (PACG16416)	0	-	-	-	-	-	-	hypothetical protein L798_07922	1.034e-23	0.4805	1	F:DNA binding
c12827_g1_i3	3341	14.42	6.52	PaContig8109	hypothetical protein EAI (PACG8109)	0	-	-	-	-	-	-	nuclease harbi1	3.34175e-91	0.667	2	P:dephosphorylation; F:acid phosphatase activity
c12828_g1_i1	1678	43.51	57.41	PaContig468	Uncharacterized protein C17orf85 (PACG468)	0	-	-	-	-	-	-	-	-	-	-	-
c12830_g1_i1	1176	51.27	28.61	PaContig19918	dynactin subunit 6 (PACG19918)	0	-	-	-	-	-	-	dynactin subunit 6	5.3054e-102	0.7155	1	C:cytoskeleton; C:protein complex
c12830_g1_i2	1136	0	26.97	PaContig19918	dynactin subunit 6 (PACG19918)	0	-	-	-	-	-	-	dynactin subunit 6	1.45562e-102	0.7025	1	C:cytoskeleton; C:protein complex
c12832_g1_i1	1119	91.66	118.12	PaContig6405	PREDICTED: similar to histidine triad protein member (PACG6405)	0	-	-	-	-	-	-	histidine triad protein member	0	0.71	3	P:nucleobase-containing compound catabolic process; P:cell differentiation; P:cell-cell signaling; F:molecular_function
c12833_g1_i1	1305	23.5	27.6	PaContig196	RNA (guanine-9-)-methyltransferase domain-containing protein 2 (PACG196)	0	-	-	-	-	-	-	trna methyltransferase 10 homolog a	1.06093e-141	0.761	2	P:biological_process; F:molecular_function
c12835_g1_i1	603	52.13	86.14	PaContig9031	mitochondrial ribosomal protein L36 (PACG9031)	0	-	-	-	-	-	-	mitochondrial ribosomal protein l36	1.12337e-27	0.7235	4	F:structural constituent of ribosome; C:mitochondrion; C:ribosome; P:mitochondrion organization; P:translation
c12836_g1_i1	2066	172.09	164.62	PaContig5863	26S proteasome regulatory subunit S3 (PACG5863)	0	dbj|AK401651.1|	Papilio xuthus mRNA for regulatory particle non-ATPase 3, Dox-A2,	0	-	-	-	probable 26s proteasome non-atpase regulatory subunit 3	0	0.8765	5	P:biological_process; P:catabolic process; C:protein complex; F:enzyme regulator activity; C:intracellular
c12840_g1_i1	1938	35.19	29.1	PaContig7345	Zinc finger protein ubi-d4 (BAF45D)	0	-	-	-	-	-	-	histone acetyltransferase kat6a isoform x1	0	0.5655	3	F:DNA binding; F:ion binding
c12840_g1_i2	2017	3.41	5.91	PaContig7345	Zinc finger protein ubi-d4 (BAF45D)	0	-	-	-	-	-	-	histone acetyltransferase kat6a isoform x1	0	0.5685	3	F:DNA binding; F:ion binding
c12841_g1_i1	903	111.85	85.86	PaContig5809	FK506-binding protein 2 (FK506-bp2)	0	-	-	-	-	-	-	peptidyl-prolyl cis-trans isomerase fkbp2-like	2.07383e-82	0.7905	3	P:cellular protein modification process; P:protein folding; F:isomerase activity
c12847_g1_i1	2150	19.78	13.68	PaContig1933	hephaestus (heph)	0	ref|XM_004927023.1|	PREDICTED: Bombyx mori polypyrimidine tract-binding protein 3-like	0	FBgn0011224	heph	1e-176	polypyrimidine tract-binding protein 2-like	0	0.758	4	C:nucleus; F:RNA binding; P:mRNA processing; F:molecular_function
c12849_g1_i1	1587	28.94	33.35	PaContig12881	peptidyl-prolyl cis-trans isomerase (cyclophilin) (PACG12881)	0	-	-	-	-	-	-	peptidyl-prolyl cis-trans isomerase cwc27 partial	0	0.748	8	C:nucleus; F:transferase activity, transferring glycosyl groups; P:lipid metabolic process; P:cellular protein modification process; P:mRNA processing; P:biosynthetic process; P:protein folding; C:cellular_component; F:isomerase activity
c12850_g1_i1	861	0	0.65	PaContig9327	Uncharacterized protein PACG9327 (PACG9327)	7e-163	-	-	-	-	-	-	coiled-coil domain-containing protein 112-like	2.48428e-15	0.5767	0	-
c12850_g1_i2	860	2.3	0	PaContig9327	Uncharacterized protein PACG9327 (PACG9327)	7e-163	-	-	-	-	-	-	coiled-coil domain-containing protein 112-like	6.73536e-11	0.58	0	-
c12850_g1_i3	689	21.33	10.97	PaContig9327	Uncharacterized protein PACG9327 (PACG9327)	0	-	-	-	-	-	-	-	-	-	-	-
c12850_g1_i4	332	1.58	0	PaContig9327	Uncharacterized protein PACG9327 (PACG9327)	9e-133	-	-	-	-	-	-	-	-	-	-	-
c12851_g1_i1	1405	48.62	50.4	PaContig5849	Cyclin K (CycK)	0	ref|XM_004930757.1|	PREDICTED: Bombyx mori cyclin-K-like (LOC101735483), mRNA	4e-149	FBgn0025674	CycK	4e-142	cyclin-k isoform x3	0	0.883	3	P:cellular protein modification process; P:cellular nitrogen compound metabolic process; P:biosynthetic process; P:cell cycle; F:enzyme binding
c12852_g1_i1	941	38.45	34.87	PaContig24465	leucine carboxyl methyltransferase (PACG24465)	0	-	-	-	-	-	-	leucine carboxyl methyltransferase 1 isoform x1	3.05119e-99	0.712	2	P:biological_process; F:methyltransferase activity
c12855_g1_i1	813	1.93	2.32	-	-	-	ref|NM_001102675.1|	Danio rerio par-6 partitioning defective 6 homolog beta (C. elegans)	2e-13	-	-	-	partitioning defective 6 homolog gamma-like	3.59478e-142	0.847	25	F:ATPase activity; P:embryo development; P:cell proliferation; P:cell junction organization; P:cellular component assembly; F:ion binding; P:anatomical structure development; P:cellular protein modification process; P:cell adhesion; C:cellular_component; F:molecular_function; P:small molecule metabolic process; P:cell division; P:vesicle-mediated transport; P:biological_process; P:transmembrane t…
c12855_g1_i2	483	0.66	2.94	-	-	-	ref|NM_001102675.1|	Danio rerio par-6 partitioning defective 6 homolog beta (C. elegans)	2e-13	-	-	-	partitioning defective 6 partial	1.8404e-25	0.9245	6	P:cell division; C:cytoplasm; C:protein complex; C:cellular_component; C:plasma membrane; P:cell cycle
c12855_g1_i4	876	3.66	1.98	-	-	-	ref|NM_001102675.1|	Danio rerio par-6 partitioning defective 6 homolog beta (C. elegans)	2e-17	FBgn0026192	par-6	3e-107	partitioning defective 6 homolog gamma-like	4.41126e-161	0.858	6	F:ATPase activity; P:small molecule metabolic process; P:transmembrane transport; F:transmembrane transporter activity; F:ion binding; P:nucleobase-containing compound catabolic process; C:cellular_component
c12859_g1_i1	2985	30.8	27.69	PaContig1018	Probable ATP-dependent RNA helicase DDX31 (PACG1018)	0	-	-	-	-	-	-	probable atp-dependent rna helicase cg8611	0	0.6885	4	F:ATPase activity; P:small molecule metabolic process; F:RNA binding; F:ion binding; P:nucleobase-containing compound catabolic process; F:helicase activity
c12860_g1_i1	1513	14.06	12.77	PaContig6968	cyclic AMP-regulated protein (PACG6968)	0	-	-	-	-	-	-	cyclic amp-regulated protein	8.50987e-102	0.8475	2	F:cytoskeletal protein binding; C:intracellular
c12861_g1_i1	1420	10.25	13.2	PaContig5366	o-sialoglycoprotein endopeptidase (PACG5366)	0	-	-	-	-	-	-	probable trna n6-adenosine mitochondrial	0	0.698	11	P:small molecule metabolic process; F:transferase activity, transferring acyl groups; C:mitochondrion; F:ion binding; P:tRNA metabolic process
c12862_g1_i1	648	0	6.45	PaContig1226	Mediator of RNA polymerase II transcription subunit 28 (PACG1226)	0	-	-	-	-	-	-	mediator of rna polymerase ii transcription subunit 28-like	7.8514e-34	0.836	0	-
c12862_g1_i2	743	7.89	7.99	PaContig1226	Mediator of RNA polymerase II transcription subunit 28 (PACG1226)	0	-	-	-	-	-	-	mediator of rna polymerase ii transcription subunit 28-like	9.70604e-41	0.7535	0	-
c12864_g1_i1	419	45.9	44.45	PaContig6001	26S proteasome non-ATPase regulatory subunit 13 (PACG6001)	8e-60	-	-	-	-	-	-	-	-	-	-	-
c12864_g1_i2	498	10.99	0.65	PaContig6001	26S proteasome non-ATPase regulatory subunit 13 (PACG6001)	1e-59	-	-	-	-	-	-	-	-	-	-	-
c12865_g1_i1	1990	10.35	12.82	PaContig5661	HSPC176 (PACG5661)	0	-	-	-	-	-	-	trafficking protein particle complex subunit 2-like protein	8.4475e-84	0.695	4	P:vesicle-mediated transport; C:cytoplasm; C:organelle; C:intracellular; F:molecular_function
c12866_g1_i1	653	42.66	12.27	PaContig23430	inorganic pyrophosphatase (PACG23430)	6e-48	-	-	-	-	-	-	-	-	-	-	-
c12866_g2_i1	294	130.56	49.05	PaContig21128	reverse transcriptase (PACG21128)	1e-150	-	-	-	-	-	-	rna-directed dna polymerase from mobile element jockey-like	7.41299e-15	0.615	3	F:RNA binding; P:RNA-dependent DNA replication; F:RNA-directed DNA polymerase activity
c12868_g1_i1	259	4.72	0	-	-	-	dbj|AB182634.1|	Papilio xuthus DopR gene for dopamine receptor, exon 1-3, complete	6e-18	-	-	-	-	-	-	-	-
c12870_g1_i1	1063	4.83	1.9	PaContig9171	triacylglycerol lipase (PACG9171)	0	-	-	-	-	-	-	neutral lipase	2.02802e-113	0.662	1	F:molecular_function
c12870_g1_i2	1161	6.48	0.19	PaContig9171	triacylglycerol lipase (PACG9171)	0	-	-	-	-	-	-	pancreatic triacylglycerol lipase-like	5.80832e-113	0.6685	1	F:molecular_function
c12871_g1_i1	1488	3.81	6.22	PaContig9729	Zinc finger protein 778 (PACG9729)	0	-	-	-	-	-	-	zinc finger protein 16	2.2264e-162	0.571	3	C:nucleus; F:ion binding; F:molecular_function
c12871_g1_i2	1476	14.27	10.76	PaContig9729	Zinc finger protein 778 (PACG9729)	0	-	-	-	-	-	-	zinc finger protein 16	6.52141e-160	0.571	3	C:nucleus; F:ion binding; F:molecular_function
c12871_g1_i3	1570	56.97	51.44	PaContig9729	Zinc finger protein 778 (PACG9729)	0	-	-	-	-	-	-	zinc finger protein 778 isoform x1	0	0.566	3	C:nucleus; F:ion binding; F:molecular_function
c12872_g1_i1	1150	120.36	158.3	PaContig19774	heat shock protein 25.4 (PACG19774)	0	-	-	-	-	-	-	heat shock protein	2.45747e-54	0.5691	1	P:response to stress
c12873_g1_i1	1195	20.14	31.38	PaContig6452	o-sialoglycoprotein endopeptidase (PACG6452)	0	ref|XM_004932883.1|	PREDICTED: Bombyx mori probable tRNA threonylcarbamoyladenosine	0	-	-	-	o-sialoglycoprotein endopeptidase	0	0.8695	42	P:small molecule metabolic process; C:nucleus; F:transferase activity, transferring acyl groups; C:cytoplasm; F:ion binding; P:tRNA metabolic process; F:molecular_function
c12874_g3_i1	625	1.79	1.7	-	-	-	emb|LN590712.1|	Cyprinus carpio genome assembly common carp genome ,scaffold	2e-12	-	-	-	metal transporter cnnm2-like	1.28621e-135	0.8875	1	F:molecular_function
c12875_g1_i1	1179	43.73	5.81	PaContig5460	DNA-directed RNA polymerase II polypeptide (PACG5460)	0	-	-	-	-	-	-	dna-directed rna polymerase ii subunit rpb3	0	0.9405	8	F:DNA binding; F:nucleotidyltransferase activity; F:ion binding; P:cellular nitrogen compound metabolic process; P:biosynthetic process; F:molecular_function
c12875_g1_i2	1136	0	55.75	PaContig5460	DNA-directed RNA polymerase II polypeptide (PACG5460)	0	-	-	-	-	-	-	dna-directed rna polymerase ii subunit rpb3	0	0.9405	8	F:DNA binding; F:nucleotidyltransferase activity; F:ion binding; P:cellular nitrogen compound metabolic process; P:biosynthetic process; F:molecular_function
c12880_g1_i1	3658	5.88	5.95	PaContig16406	Uncharacterized protein PACG16406 (PACG16406)	1e-160	-	-	-	-	-	-	mitogen-activated protein kinase kinase kinase 13-like isoform 1	0	0.7085	9	C:cell; P:biological_process; P:cell morphogenesis; F:ion binding; P:cellular protein modification process; P:cell differentiation; P:cell-cell signaling; F:kinase activity; P:reproduction; P:response to stress; P:growth
c12883_g1_i1	1801	22.7	34.93	PaContig13657	Autophagy-specific gene 6 (Atg6)	0	ref|XM_006564732.1|	PREDICTED: Apis mellifera autophagy-specific gene 6 (Atg6), transcript	2e-22	FBgn0264325	Atg6	2e-155	beclin-1-like protein	0	0.8345	1	P:autophagy
c12884_g1_i1	2510	1.43	0	-	-	-	ref|XM_011175328.1|	PREDICTED: Solenopsis invicta histone acetyltransferase KAT7	8e-42	-	-	-	histone acetyltransferase kat7 isoform x1	0	0.7175	7	C:nucleus; P:biological_process; F:transferase activity, transferring acyl groups; F:nucleic acid binding transcription factor activity; F:ion binding; P:cellular nitrogen compound metabolic process; P:biosynthetic process
c12884_g1_i2	2498	0.62	1.66	-	-	-	ref|XM_011175328.1|	PREDICTED: Solenopsis invicta histone acetyltransferase KAT7	8e-42	-	-	-	histone acetyltransferase kat7 isoform x1	0	0.716	7	C:nucleus; P:biological_process; F:transferase activity, transferring acyl groups; F:nucleic acid binding transcription factor activity; F:ion binding; P:cellular nitrogen compound metabolic process; P:biosynthetic process
c12885_g1_i1	1402	51.62	149.88	PaContig12011	Leukocyte elastase inhibitor (PACG12011)	0	dbj|AP009005.1|	Bombyx mori genomic DNA, chromosome 21, BAC clone:018H08, complete	4e-15	-	-	-	hdd1-like protein	1.95865e-26	0.79	4	P:biological_process; F:structural molecule activity; P:cell differentiation; P:anatomical structure formation involved in morphogenesis; C:external encapsulating structure; P:reproduction
c12889_g1_i1	3231	63.58	57.9	PaContig22122	Calcineurin A at 14F (CanA-14F)	0	ref|NM_001043560.1|	Bombyx mori calcineurin A (Cna), mRNA	0	-	-	-	calcineurin a	0	0.9455	2	P:biological_process; F:phosphatase activity
c12892_g3_i1	2819	1.7	1.17	PaContig17224	RB1-inducible coiled-coil protein 1 (PACG17224)	2e-138	dbj|AK403137.1|	Papilio xuthus mRNA for unknown unsecreted protein, partial cds,	1e-39	-	-	-	rb1-inducible coiled-coil protein 1	0	0.5795	0	-
c12895_g1_i1	1813	3.78	1.26	PaContig9012	conserved hypothetical protein (PACG9012)	0	-	-	-	-	-	-	uncharacterized oxidoreductase dhs-27-like	0	0.5915	2	P:biological_process; F:molecular_function
c12898_g1_i1	2175	12.08	17.12	PaContig7062	Uncharacterized protein C12orf11 (PACG7062)	0	ref|XM_011192971.1|	PREDICTED: Bactrocera cucurbitae protein asunder (LOC105217787),	3e-11	FBgn0020407	asun	1e-130	protein asunder homolog	0	0.631	0	-
c12903_g1_i1	970	25.34	29.38	PaContig22085	UPF0640 protein CG32736 (PACG22085)	0	-	-	-	-	-	-	small integral membrane protein 4	1.0316e-33	0.8835	3	F:molecular_function; P:biological_process; C:cellular_component
c12905_g1_i2	854	6.23	1.86	PaContig510	Epidermal growth factor receptor kinase substrate 8 (PACG510)	0	ref|XR_849601.1|	PREDICTED: Harpegnathos saltator epidermal growth factor receptor	1e-49	-	-	-	epidermal growth factor receptor kinase substrate 8-like	1.28994e-70	0.8775	3	P:biological_process; F:ion binding; F:kinase activity
c12905_g1_i3	466	36.04	35.95	PaContig510	Epidermal growth factor receptor kinase substrate 8 (PACG510)	0	ref|XR_849601.1|	PREDICTED: Harpegnathos saltator epidermal growth factor receptor	1e-49	-	-	-	epidermal growth factor receptor kinase substrate 8-like	4.28446e-74	0.845	3	P:biological_process; F:ion binding; F:kinase activity
c12907_g1_i1	5518	4.24	4.43	PaContig16839	Plexin-A4 precursor (PACG16839)	1e-118	ref|XM_004929307.1|	PREDICTED: Bombyx mori plexin-B-like (LOC101740689), mRNA	0	-	-	-	plexin-b	0	0.7885	8	P:small molecule metabolic process; P:biological_process; P:signal transduction; P:nucleobase-containing compound catabolic process; C:cellular_component; F:enzyme regulator activity; C:intracellular; F:molecular_function
c12908_g1_i1	1749	51.39	49.93	PaContig5471	Regena (Rga)	0	ref|XM_004931287.1|	PREDICTED: Bombyx mori regulator of gene activity-like (LOC101745492),	8e-82	FBgn0017550	Rga	1e-70	ccr4-not transcription complex subunit 2	0	0.733	2	C:nucleus; P:cellular nitrogen compound metabolic process; P:biosynthetic process
c12909_g1_i1	2361	10.97	8.7	PaContig17003	CG1600-PA (PACG17003)	1e-154	-	-	-	-	-	-	zinc-dependent alcohol dehydrogenase	0	0.759	3	P:biological_process; F:oxidoreductase activity; F:ion binding
c12912_g1_i1	2053	1139.34	940.03	PaContig5393	elongation factor 1 gamma (PACG5393)	0	dbj|AK402430.1|	Papilio polytes mRNA for elongation factor 1 gamma, complete	0	-	-	-	elongation factor 1-gamma	0	0.802	7	F:translation factor activity, nucleic acid binding; F:transferase activity, transferring alkyl or aryl (other than methyl) groups; P:translation
c12916_g1_i1	561	0.48	2.37	PaContig11004	inhibitor of apoptosis 2 (PACG11004)	3e-115	-	-	-	-	-	-	apoptosis 2 inhibitor	1.58665e-17	0.793	2	F:ion binding
c12916_g1_i2	613	3.43	1.26	PaContig11004	inhibitor of apoptosis 2 (PACG11004)	3e-115	-	-	-	-	-	-	apoptosis 2 inhibitor	2.32643e-17	0.793	2	F:ion binding
c12920_g2_i1	383	5.19	1.37	-	-	-	emb|FP340430.1|	31C13_HaBAC_fin, Helicoverpa armigera BAC, pupae DNA	1e-84	-	-	-	PREDICTED: uncharacterized protein LOC105202492	1.19789e-11	0.68	0	-
c12922_g1_i1	1415	177.04	181.01	PaContig12623	RNA-binding protein 34 (PACG12623)	0	ref|XM_004928639.1|	PREDICTED: Bombyx mori nucleolin-like (LOC101738399), transcript	9e-156	-	-	-	nucleolin-like isoform x1	2.19902e-97	0.6025	2	F:molecular_function
c12922_g1_i2	1460	99.3	115.97	PaContig12623	RNA-binding protein 34 (PACG12623)	0	ref|XM_004928639.1|	PREDICTED: Bombyx mori nucleolin-like (LOC101738399), transcript	9e-156	-	-	-	nucleolin-like isoform x1	2.88126e-97	0.6025	2	F:molecular_function
c12923_g1_i1	2862	35.84	42.79	PaContig6346	Small G protein signaling modulator 3-like protein (PACG6346)	0	emb|FP340405.1|	60F14_SfBAC_fin, Spodoptera frugiperda BAC, egg DNA	0	-	-	-	small g protein signaling modulator 3 homolog	0	0.849	3	P:small molecule metabolic process; P:signal transduction; P:nucleobase-containing compound catabolic process; F:enzyme regulator activity
c12925_g1_i1	1574	47.35	35.7	PaContig18392	DNA polymerase interacting tpr containing protein of 47kD (Dpit47)	0	-	-	-	-	-	-	tetratricopeptide repeat protein 4	0	0.6835	1	F:molecular_function
c12926_g4_i1	1950	1.1	2.22	-	-	-	-	-	-	FBgn0250876	Sema-5c	6e-143	semaphorin-5a isoform x4	0	0.686	4	P:biological_process; P:signal transduction; C:cellular_component; F:molecular_function
c12928_g1_i1	1289	27.19	24.46	PaContig5515	CG9893 (PACG5515)	0	-	-	-	-	-	-	unknown unsecreted protein	1.40491e-77	0.8533	0	-
c12929_g1_i1	1365	0.11	2.06	PaContig15436	PREDICTED: ATP-dependent DNA helicase PIF1-like (PACG15436)	2e-149	ref|XM_004527184.1|	PREDICTED: Ceratitis capitata uncharacterized LOC101459655 (LOC101459655),	2e-107	-	-	-	atp-dependent dna helicase pif1-like	9.66174e-94	0.7385	4	P:biological_process; F:helicase activity; P:DNA metabolic process
c12929_g1_i3	1663	0	2.87	PaContig15436	PREDICTED: ATP-dependent DNA helicase PIF1-like (PACG15436)	3e-149	ref|XM_004527184.1|	PREDICTED: Ceratitis capitata uncharacterized LOC101459655 (LOC101459655),	2e-107	-	-	-	atp-dependent dna helicase pif1-like	1.79396e-92	0.7385	4	P:biological_process; F:helicase activity; P:DNA metabolic process
c12929_g1_i4	343	0	4.4	-	-	-	ref|XR_209956.1|	PREDICTED: Bombyx mori uncharacterized LOC101736152 (LOC101736152),	5e-44	-	-	-	-	-	-	-	-
c12936_g1_i1	824	1286.4	1230.28	PaContig23427	ribosomal protein S9 (PACG23427)	0	dbj|AK402390.1|	Papilio polytes mRNA for ribosomal protein S9, complete cds,	5e-163	-	-	-	40s ribosomal protein s9	2.6335e-128	0.9645	5	F:structural constituent of ribosome; C:ribosome; F:rRNA binding; P:translation
c12939_g1_i1	808	1.02	1.89	PaContig6994	ADP-ribosylation factor-like protein 2 (PACG6994)	2e-08	-	-	-	-	-	-	-	-	-	-	-
c12939_g1_i2	821	1.62	0	PaContig6994	ADP-ribosylation factor-like protein 2 (PACG6994)	2e-08	-	-	-	-	-	-	-	-	-	-	-
c12941_g1_i1	792	28.18	0.67	PaContig20018	Uncharacterized protein PACG20018 (PACG20018)	0	-	-	-	-	-	-	-	-	-	-	-
c12941_g2_i1	450	30.39	0.15	PaContig21133	Uncharacterized protein PACG21133 (PACG21133)	2e-106	-	-	-	-	-	-	-	-	-	-	-
c12943_g1_i1	1003	22.14	39.32	PaContig6287	transcription initiation factor IIE subunit beta (PACG6287)	0	-	-	-	-	-	-	transcription initiation factor iie subunit beta	2.62535e-157	0.8515	5	F:translation factor activity, nucleic acid binding; C:protein complex; P:cellular nitrogen compound metabolic process; P:biosynthetic process; C:nucleoplasm; P:translation
c12946_g1_i1	7262	27.04	20.5	PaContig6203	Uncharacterized protein PACG6203 (PACG6203)	0	ref|XM_001846131.1|	Culex quinquefasciatus igf2 mRNA binding protein, mRNA	2e-82	FBgn0262735	Imp	0	insulin-like growth factor 2 mrna-binding protein 1 isoform x2	0	0.7785	2	F:RNA binding; F:molecular_function
c12946_g1_i2	7094	10.36	3.59	PaContig6203	Uncharacterized protein PACG6203 (PACG6203)	0	ref|XM_001846131.1|	Culex quinquefasciatus igf2 mRNA binding protein, mRNA	2e-82	FBgn0262735	Imp	0	insulin-like growth factor 2 mrna-binding protein 1 isoform x2	0	0.786	2	F:RNA binding; F:molecular_function
c12946_g1_i3	6840	2.03	2.54	PaContig6203	Uncharacterized protein PACG6203 (PACG6203)	0	ref|XM_001846131.1|	Culex quinquefasciatus igf2 mRNA binding protein, mRNA	2e-82	FBgn0262735	Imp	0	insulin-like growth factor 2 mrna-binding protein 1 isoform x2	0	0.795	2	F:RNA binding; F:molecular_function
c12946_g1_i4	6695	19.75	16.84	PaContig6203	Uncharacterized protein PACG6203 (PACG6203)	0	ref|XM_001846131.1|	Culex quinquefasciatus igf2 mRNA binding protein, mRNA	2e-82	-	-	-	insulin-like growth factor 2 mrna-binding protein 1 isoform x2	0	0.797	2	F:RNA binding; F:molecular_function
c12946_g1_i5	6863	22.49	18.54	PaContig6203	Uncharacterized protein PACG6203 (PACG6203)	0	ref|XM_001846131.1|	Culex quinquefasciatus igf2 mRNA binding protein, mRNA	2e-82	-	-	-	insulin-like growth factor 2 mrna-binding protein 1 isoform x2	0	0.7815	2	F:RNA binding; F:molecular_function
c12946_g1_i6	7008	14.92	10.63	PaContig6203	Uncharacterized protein PACG6203 (PACG6203)	0	ref|XM_001846131.1|	Culex quinquefasciatus igf2 mRNA binding protein, mRNA	2e-82	FBgn0262735	Imp	0	insulin-like growth factor 2 mrna-binding protein 1 isoform x2	0	0.7815	2	F:RNA binding; F:molecular_function
c12947_g1_i1	983	166.84	465.33	PaContig10815	Uncharacterized protein PACG10815 (PACG10815)	0	-	-	-	-	-	-	-	-	-	-	-
c12948_g1_i1	1592	118.22	97.29	PaContig19920	Uncharacterized protein PACG19920 (PACG19920)	0	-	-	-	-	-	-	-	-	-	-	-
c12950_g1_i1	3045	47.23	47.25	PaContig7046	Xylosyltransferase oxt (PACG7046)	0	ref|XR_456349.1|	PREDICTED: Python bivittatus xylosyltransferase II (XYLT2), transcript	2e-08	-	-	-	oxt	0	0.641	9	P:small molecule metabolic process; C:cell; P:carbohydrate metabolic process; F:transferase activity, transferring glycosyl groups; P:sulfur compound metabolic process; C:cytoplasm; P:biosynthetic process; C:organelle; C:cellular_component; C:intracellular
c12952_g1_i1	1182	117.71	134.14	PaContig10757	Uncharacterized protein PACG10757 (PACG10757)	0	-	-	-	-	-	-	rna-binding protein cabeza isoform x2	8.51707e-60	0.8755	11	C:nucleus; P:biological_process; F:ion binding; P:anatomical structure development; F:mRNA binding; C:protein complex; C:chromosome; P:mRNA processing; P:cellular nitrogen compound metabolic process; P:biosynthetic process; F:molecular_function; C:nucleoplasm
c12955_g1_i1	940	72.45	44.42	PaContig23029	vitamin-K-epoxide reductase (warfarin-sensitive) (PACG23029)	0	-	-	-	-	-	-	vitamin k epoxide reductase complex subunit 1-like protein 1-like	1.09784e-46	0.628	3	P:oxidation-reduction process; F:oxidoreductase activity; F:vitamin-K-epoxide reductase (warfarin-sensitive) activity
c12955_g1_i2	1255	31.87	32.97	PaContig23029	vitamin-K-epoxide reductase (warfarin-sensitive) (PACG23029)	0	-	-	-	-	-	-	vitamin k epoxide reductase complex subunit 1	4.6514e-50	0.6395	3	P:oxidation-reduction process; F:oxidoreductase activity; F:vitamin-K-epoxide reductase (warfarin-sensitive) activity
c12959_g1_i1	1432	42.23	43.94	PaContig341	Unconventional prefoldin RPB5 interactor (RPB5-mediating protein)	0	-	-	-	-	-	-	myb-like protein x isoform x1	6.46461e-113	0.5455	3	F:unfolded protein binding; P:protein folding; C:prefoldin complex
c12960_g1_i1	1073	0.94	5.33	-	-	-	ref|XM_004926215.1|	PREDICTED: Bombyx mori protein pigeon-like (LOC101744506), mRNA	8e-42	-	-	-	protein pigeon	4.89278e-49	0.679	1	F:molecular_function
c12961_g1_i1	1204	7.78	6.1	PaContig6309	Putative nuclease HARBI1 (PACG6309)	0	-	-	-	-	-	-	nuclease harbi1	1.80737e-79	0.6205	4	F:RNA binding; P:RNA-dependent DNA replication; F:RNA-directed DNA polymerase activity; F:lipid binding
c12963_g1_i1	1115	3.25	2.5	PaContig15746	calcium-binding mitochondrial carrier Aralar1 (PACG15746)	6e-130	-	-	-	-	-	-	mitochondrial solute carrier	1.61921e-119	0.8695	3	P:transmembrane transport; F:ion binding; C:cellular_component
c12963_g2_i1	1630	4.82	3.71	PaContig9228	Calcium-binding mitochondrial carrier protein Aralar1 (PACG9228)	6e-161	ref|XM_004931136.1|	PREDICTED: Bombyx mori calcium-binding mitochondrial carrier	0	-	-	-	calcium-binding mitochondrial carrier protein aralar1 isoform x1	0	0.888	9	P:transmembrane transport; F:ion binding; C:cellular_component
c12966_g1_i1	319	12.42	16.03	PaContig14239	Uncharacterized protein PACG14239 (PACG14239)	3e-38	-	-	-	-	-	-	-	-	-	-	-
c12969_g1_i1	745	92.16	87.17	PaContig24290	Replication Protein A3 (RPA3)	0	-	-	-	-	-	-	replication protein a3	5.97423e-57	0.7125	5	C:nucleus; F:DNA binding; P:biosynthetic process; P:DNA metabolic process; P:response to stress
c1297_g1_i1	742	1.67	1.85	PaContig16877	Uncharacterized protein PACG16877 (PACG16877)	1e-154	-	-	-	-	-	-	-	-	-	-	-
c12971_g1_i1	2480	1.97	1.74	PaContig19156	rotund (rn)	8e-122	ref|XM_003435974.1|	Anopheles gambiae str. PEST AGAP002083-PB (AgaP_AGAP002083) mRNA,	3e-86	FBgn0259172	rn	1e-96	zinc finger protein rotund-like	0	0.69	2	F:molecular_function
c12971_g2_i1	1303	1.62	1.43	-	-	-	dbj|AK405693.1|	Papilio polytes mRNA, putative 3'UTR of hypothetical protein,	5e-09	-	-	-	-	-	-	-	-
c12972_g1_i1	704	71.29	48.04	PaContig8508	28S ribosomal protein S18a (MRP-S18-a)	0	-	-	-	-	-	-	28s ribosomal protein mitochondrial-like	1.2669e-87	0.696	4	F:structural constituent of ribosome; C:ribosome; P:translation
c12974_g1_i1	1346	112.55	116.25	PaContig22100	eukaryotic translation Initiation Factor 2alpha (eIF-2alpha)	0	gb|KM923791.1|	Bicyclus anynana translation initiation factor eIF2 alpha mRNA,	0	gi|1170496|sp|P41374.1	eIF-2-alpha	5e-135	eukaryotic translation initiation factor 2 subunit 1	0	0.9195	4	C:cytoplasm; F:translation factor activity, nucleic acid binding; C:protein complex; P:translation
c12976_g1_i1	1695	142.46	153.29	PaContig7508	Mitochondrial-processing peptidase subunit beta (PACG7508)	0	dbj|AK401645.1|	Papilio xuthus mRNA for mitochondrial processing peptidase beta	0	-	-	-	mitochondrial processing peptidase beta subunit	0	0.8675	14	P:biological_process; P:generation of precursor metabolites and energy; F:transmembrane transporter activity; P:cytoskeleton organization; F:ion binding; C:protein complex; F:peptidase activity; C:lipid particle; P:small molecule metabolic process; C:cytoskeleton; F:oxidoreductase activity; C:mitochondrion; P:protein maturation; P:cellular nitrogen compound metabolic process
c12979_g1_i1	3715	2.51	1.66	-	-	-	ref|XM_004932057.1|	PREDICTED: Bombyx mori serine/arginine repetitive matrix protein	0	-	-	-	isoform d	0	0.586	5	C:apical plasma membrane; F:molecular_function; C:muscle tendon junction; P:establishment of body hair or bristle planar orientation; P:imaginal disc-derived wing morphogenesis
c12981_g1_i1	521	1.79	1.14	-	-	-	gb|DQ115323.1|	Manduca sexta hemolymph proteinase 12 (HP12), hemolymph proteinase	4e-15	-	-	-	-	-	-	-	-
c12982_g1_i1	1003	39.31	25.73	PaContig20096	Charged multivesicular body protein 2a (PACG20096)	0	ref|XM_001865601.1|	Culex quinquefasciatus charged multivesicular body protein 2a,	4e-144	-	-	-	charged multivesicular body protein 2a	1.37055e-100	0.9635	2	P:transport
c12982_g1_i2	1187	15.17	3.3	PaContig20096	Charged multivesicular body protein 2a (PACG20096)	0	ref|XM_001865601.1|	Culex quinquefasciatus charged multivesicular body protein 2a,	4e-144	-	-	-	charged multivesicular body protein 2a	1.25222e-99	0.9635	2	P:transport
c12983_g1_i1	1022	19.89	22.36	PaContig855	Protein KTI12 homolog (PACG855)	0	-	-	-	-	-	-	protein kti12 homolog	1.16822e-146	0.661	3	F:ligase activity; P:metabolic process; F:acid-amino acid ligase activity
c12984_g1_i1	3156	29.17	28.63	PaContig22349	Uncharacterized protein CG1161 (PACG22349)	0	-	-	-	-	-	-	tmem9 family protein	5.02691e-92	0.7865	1	C:cellular_component
c12985_g1_i1	1226	2.66	4.76	PaContig17364	Gelsolin (PACG17364)	8e-154	-	-	-	-	-	-	isoform c	1.95704e-161	0.7275	1	F:cytoskeletal protein binding
c12985_g1_i2	1293	1.37	0	PaContig17364	Gelsolin (PACG17364)	8e-154	-	-	-	-	-	-	isoform c	4.49549e-161	0.7275	1	F:cytoskeletal protein binding
c12986_g1_i1	1240	62.9	63.98	PaContig8555	tRNA (guanine-N(7)-)-methyltransferase (PACG8555)	0	ref|XM_004181817.1|	Tetrapisispora blattae CBS 6284 hypothetical protein (TBLA0H00540)	4e-15	-	-	-	trna (guanine-n -)-methyltransferase	1.63018e-147	0.834	5	C:nucleus; F:RNA binding; P:tRNA metabolic process; F:methyltransferase activity; P:cellular nitrogen compound metabolic process
c12988_g1_i1	2300	381.64	321.65	PaContig5904	effete (eff)	0	ref|XM_004929402.1|	PREDICTED: Bombyx mori ubiquitin-conjugating enzyme E2-17 kDa-like	0	FBgn0011217	eff	9e-97	ubiquitin-conjugating enzyme e2 d3 isoform x1	5.44811e-97	0.97	38	P:embryo development; P:catabolic process; F:ion binding; P:anatomical structure development; P:cellular protein modification process; P:biosynthetic process; F:molecular_function; C:nucleoplasm; P:cell division; C:endosome; P:cell death; C:cytosol; P:cellular nitrogen compound metabolic process; F:ligase activity; P:biological_process; P:signal transduction; P:mitotic nuclear division; P:develop…
c12989_g1_i1	592	26.44	13	PaContig1148	Uncharacterized protein PACG1148 (PACG1148)	0	-	-	-	-	-	-	-	-	-	-	-
c12989_g1_i2	562	0	15.03	PaContig1148	Uncharacterized protein PACG1148 (PACG1148)	7e-161	-	-	-	-	-	-	-	-	-	-	-
c12995_g1_i1	1810	0.47	2.21	PaContig131	mitochondrial ribosomal protein (PACG131)	0	-	-	-	-	-	-	39s ribosomal protein mitochondrial	2.85625e-80	0.717	4	F:structural constituent of ribosome; C:ribosome; P:translation
c12995_g1_i2	1439	15.57	13.89	PaContig131	mitochondrial ribosomal protein (PACG131)	0	-	-	-	-	-	-	39s ribosomal protein mitochondrial	1.27414e-81	0.724	4	F:structural constituent of ribosome; C:ribosome; P:translation
c12997_g2_i1	1657	12.4	11.96	PaContig14053	F-box/WD-repeat protein (PACG14053)	0	-	-	-	-	-	-	f-box wd repeat-containing protein 4-like	1.25929e-168	0.457	1	F:molecular_function
c12997_g2_i2	1629	1.7	1.59	PaContig14053	F-box/WD-repeat protein (PACG14053)	0	-	-	-	-	-	-	f-box wd repeat-containing protein 4	2.28195e-127	0.5085	1	F:molecular_function
c12998_g1_i1	1916	4.65	2.45	-	-	-	ref|XM_004925539.1|	PREDICTED: Bombyx mori tripartite motif-containing protein 67-like	3e-100	-	-	-	e3 ubiquitin-protein ligase trim9 isoform x2	0	0.625	3	F:ion binding; C:intracellular
c1300_g1_i1	544	1.47	2.39	PaContig22124	DNA repair protein complementing XP-A cells homolog (PACG22124)	8e-96	-	-	-	-	-	-	-	-	-	-	-
c13001_g1_i1	2002	421.57	426.74	PaContig5927	vacuolar H+ ATP synthase 16 kDa proteolipid subunit (PACG5927)	0	gb|EU082222.1|	Bombyx mori vacuolar-type H+-ATPase subunit c (VATPc) mRNA, complete	0	-	-	-	v-type proton atpase 16 kda proteolipid subunit	3.97777e-88	0.9605	9	F:ATPase activity; P:transmembrane transport; F:transmembrane transporter activity; C:cytoplasm; P:anatomical structure development; C:protein complex; C:vacuole; C:cellular_component; P:transport; C:plasma membrane
c13002_g1_i1	965	806.48	627.45	PaContig21719	Uncharacterized protein PACG21719 (PACG21719)	1e-06	-	-	-	-	-	-	histone h2b	6.52864e-41	0.737	5	C:lipid particle; C:chromosome; C:protein complex; F:molecular_function; P:response to stress; C:nucleoplasm
c13002_g1_i2	950	0	774.91	PaContig21719	Uncharacterized protein PACG21719 (PACG21719)	1e-06	-	-	-	-	-	-	histone h2b	5.83125e-41	0.737	5	C:lipid particle; C:chromosome; C:protein complex; F:molecular_function; P:response to stress; C:nucleoplasm
c13005_g1_i1	1575	208.96	176.93	PaContig6512	Eukaryotic translation initiation factor 3 subunit E (eIF3e)	0	dbj|AK383841.1|	Bombyx mori mRNA, clone: MFB-24B19	0	-	-	-	eukaryotic translation initiation factor 3 subunit e	0	0.881	8	C:cytoplasm; P:ribonucleoprotein complex assembly; F:translation factor activity, nucleic acid binding; C:protein complex; P:translation
c13006_g1_i1	1767	2.64	4.29	PaContig1441	Uncharacterized protein PACG1441 (PACG1441)	0	-	-	-	-	-	-	nuclease harbi1	1.8436e-93	0.638	4	F:nucleic acid binding; F:molecular_function; P:biological_process; C:cellular_component
c13006_g1_i2	3516	3.11	0	PaContig1441	Uncharacterized protein PACG1441 (PACG1441)	0	-	-	-	-	-	-	lian-aa1 retrotransposon protein	2.22566e-100	0.5105	6	F:RNA binding; F:nucleic acid binding; P:RNA phosphodiester bond hydrolysis, endonucleolytic; P:RNA-dependent DNA replication; F:RNA-DNA hybrid ribonuclease activity; F:RNA-directed DNA polymerase activity
c13006_g1_i3	1849	1.28	1.16	PaContig799	conserved hypothetical protein (PACG799)	6e-122	-	-	-	-	-	-	nuclease harbi1	2.30785e-93	0.639	4	F:nucleic acid binding; F:molecular_function; P:biological_process; C:cellular_component
c13006_g1_i4	3531	0	6.12	PaContig1441	Uncharacterized protein PACG1441 (PACG1441)	0	-	-	-	-	-	-	lian-aa1 retrotransposon protein	4.08801e-102	0.516	6	F:RNA binding; F:nucleic acid binding; P:RNA phosphodiester bond hydrolysis, endonucleolytic; P:RNA-dependent DNA replication; F:RNA-DNA hybrid ribonuclease activity; F:RNA-directed DNA polymerase activity
c13009_g1_i1	989	5.41	2.47	PaContig12036	myofilin protein (PACG12036)	0	dbj|AK402361.1|	Papilio polytes mRNA for conserved hypothetical protein, complete	0	-	-	-	myofilin variant a	3.25505e-122	0.799	3	C:cytoplasm; P:anatomical structure development; C:organelle
c13009_g1_i2	1454	18.25	9.91	PaContig12036	myofilin protein (PACG12036)	0	dbj|AK402361.1|	Papilio polytes mRNA for conserved hypothetical protein, complete	5e-178	-	-	-	myofilin variant a	8.20084e-121	0.7955	3	C:cytoplasm; P:anatomical structure development; C:organelle
c13009_g1_i3	1385	2.83	2.94	PaContig12036	myofilin protein (PACG12036)	0	dbj|AK383474.1|	Bombyx mori mRNA, clone: MFB-07O21	0	-	-	-	myofilin variant a	0	0.7395	1	P:anatomical structure development
c13009_g1_i4	1220	2.47	1.18	PaContig12036	myofilin protein (PACG12036)	0	dbj|AB264686.1|	Papilio xuthus mRNA for similar to CG6803-PB, complete cds, clone:	0	-	-	-	myofilin variant a	3.9828e-169	0.7885	0	-
c13010_g1_i1	458	26.51	11.77	PaContig11464	hypothetical protein AaeL (PACG11464)	8e-160	-	-	-	-	-	-	-	-	-	-	-
c13010_g2_i1	986	21.87	14.79	PaContig14426	Ell-associated factor Eaf (PACG14426)	0	-	-	-	-	-	-	ell-associated factor eaf	6.95465e-101	0.806	2	C:protein complex; P:cellular nitrogen compound metabolic process; P:biosynthetic process; C:nucleoplasm
c13012_g1_i1	1242	26.38	31.2	PaContig4889	Juvenile hormone-binding protein precursor (hJHBP)	0	-	-	-	-	-	-	juvenile hormone binding protein	1.68801e-79	0.635	8	F:metal ion binding; C:extracellular region; C:cell wall; P:cell wall modification; F:hydrolase activity; P:metabolic process; F:aspartyl esterase activity; F:pectinesterase activity
c13014_g1_i1	1387	73.1	65.05	PaContig8369	hypothetical protein AaeL (PACG8369)	0	-	-	-	-	-	-	cnot 4 isoform h	5.76138e-74	0.5895	1	F:molecular_function
c13015_g1_i1	662	39.04	22.82	PaContig7446	Uncharacterized protein PACG7446 (PACG7446)	0	-	-	-	-	-	-	unknown unsecreted protein	1.48231e-24	0.765	0	-
c13019_g1_i1	1087	30.09	6.89	PaContig5180	Defense protein 3 (DFP-3)	4e-171	-	-	-	-	-	-	attacin-like protein	5.75663e-88	0.652	1	C:extracellular region
c13020_g1_i1	1932	0	23.23	PaContig19792	Gbeta5 (PACG19792)	0	ref|XM_005377141.1|	PREDICTED: Chinchilla lanigera uncharacterized LOC102022475 (LOC102022475),	3e-61	-	-	-	guanine nucleotide-binding protein subunit beta-5	3.24435e-176	0.8315	3	P:signal transduction; F:GTPase activity; C:protein complex; C:intracellular; C:plasma membrane
c13020_g1_i2	1995	43.93	22.45	PaContig19792	Gbeta5 (PACG19792)	0	ref|XM_005377141.1|	PREDICTED: Chinchilla lanigera uncharacterized LOC102022475 (LOC102022475),	3e-61	-	-	-	guanine nucleotide-binding protein subunit beta-5	6.31805e-176	0.8315	3	P:signal transduction; F:GTPase activity; C:protein complex; C:intracellular; C:plasma membrane
c13022_g1_i1	258	25.96	6.18	PaContig24317	Tubulin beta-2 chain (PACG24317)	2e-74	gb|AF030547.1|AF030547	Manduca sexta beta-1 tubulin mRNA, complete cds	4e-45	-	-	-	-	-	-	-	-
c13022_g2_i1	675	19.22	11.32	PaContig2220	Tubulin beta-1 chain 2 (betaTub2)	7e-112	gb|EF207965.1|	Heliconius erato beta-tubulin-like (Btub) mRNA, complete sequence	1e-59	-	-	-	-	-	-	-	-
c13023_g2_i1	707	3.63	2.74	-	-	-	ref|XM_005072523.1|	PREDICTED: Mesocricetus auratus sulfiredoxin 1 (Srxn1), mRNA	1e-10	-	-	-	sulfiredoxin-1 isoform x1	3.4399e-67	0.8255	3	P:biological_process; F:oxidoreductase activity; F:ion binding
c13024_g1_i1	743	239.2	220.28	PaContig24314	beta-Tubulin at 60D (betaTub60D)	0	dbj|AK388343.1|	Bombyx mori mRNA, clone: fcaL38B11	1e-10	-	-	-	-	-	-	-	-
c13025_g1_i1	1694	3.32	6.32	PaContig15680	Uncharacterized protein PACG15680 (PACG15680)	0	ref|XM_004932636.1|	PREDICTED: Bombyx mori uncharacterized LOC101738909 (LOC101738909),	6e-33	-	-	-	hypothetical protein KGM_22182	4.44821e-127	0.775	0	-
c13029_g1_i1	1908	1.25	6.97	PaContig3688	hypothetical protein AaeL (PACG3688)	2e-131	-	-	-	-	-	-	agap009480-pa-like protein	1.20421e-92	0.742	3	P:biological_process; C:extracellular region; F:molecular_function
c13033_g1_i1	506	32.29	28.68	PaContig88	Uncharacterized protein PACG88 (PACG88)	0	-	-	-	-	-	-	hypothetical protein KGM_06810	8.37121e-12	0.66	0	-
c13036_g1_i1	2230	1.94	2.13	-	-	-	ref|XM_004932566.1|	PREDICTED: Bombyx mori uncharacterized LOC101740805 (LOC101740805),	0	-	-	-	protein crebrf homolog isoform x2	0	0.778	5	F:DNA binding; F:nucleic acid binding transcription factor activity; P:cellular nitrogen compound metabolic process; P:biosynthetic process
c13037_g1_i1	1221	8.81	10.68	PaContig18350	PRKR-interacting protein 1 homolog (PACG18350)	0	ref|XM_011200487.1|	PREDICTED: Bactrocera dorsalis PRKR-interacting protein 1 homolog	8e-12	-	-	-	prkr-interacting protein 1 homolog	2.23927e-56	0.86	0	-
c13037_g1_i2	1253	8.68	8.73	PaContig18350	PRKR-interacting protein 1 homolog (PACG18350)	0	ref|XM_011200487.1|	PREDICTED: Bactrocera dorsalis PRKR-interacting protein 1 homolog	8e-12	-	-	-	prkr-interacting protein 1 homolog	3.06008e-56	0.8615	0	-
c13038_g1_i1	2423	206.95	180.16	PaContig5542	Jun-related antigen (Jra)	0	dbj|AK402618.1|	Papilio polytes mRNA for jun-related antigen, complete cds, sequence	0	FBgn0001291	Jra	5e-48	transcription factor ap-1	8.39961e-121	0.699	6	C:nucleus; F:DNA binding; F:nucleic acid binding transcription factor activity; P:cellular nitrogen compound metabolic process; P:biosynthetic process
c13039_g1_i1	810	216.75	206.89	PaContig19871	Protein LLP homolog (PACG19871)	0	-	-	-	-	-	-	protein llp homolog	6.44976e-46	0.5895	0	-
c13040_g1_i1	1129	35.37	38.34	PaContig19727	Coiled-coil domain-containing protein 94 (PACG19727)	0	ref|XM_320235.4|	Anopheles gambiae str. PEST AGAP012306-PA (AgaP_AGAP012306) mRNA,	2e-43	-	-	-	coiled-coil domain-containing protein 94	4.04756e-122	0.7835	1	P:cell differentiation; P:anatomical structure development
c13044_g1_i1	865	1529.83	1449.89	-	-	-	gb|JF264991.1|	Heliconius melpomene cythera ribosomal protein S3 (RpS3) mRNA,	0	-	-	-	ribosomal protein s3	3.06623e-162	0.966	5	F:RNA binding; F:structural constituent of ribosome; C:ribosome; P:translation
c13045_g1_i1	669	0.29	7.83	PaContig23521	Protein CREG1 (PACG23521)	0	-	-	-	-	-	-	protein creg1	3.0613e-69	0.765	3	P:biological_process; F:oxidoreductase activity; F:ion binding
c13045_g1_i2	994	21.7	39.08	PaContig23521	Protein CREG1 (PACG23521)	0	-	-	-	-	-	-	protein creg1	3.41875e-122	0.7335	3	P:biological_process; F:oxidoreductase activity; F:ion binding
c13046_g1_i1	980	32.02	39.97	PaContig5898	conserved hypothetical protein (PACG5898)	0	-	-	-	-	-	-	hypothetical protein KGM_17254	7.49114e-61	0.6042	4	P:protein targeting; P:membrane organization; F:RNA binding; C:cytoplasm
c13046_g1_i2	838	12.56	11.22	PaContig5898	conserved hypothetical protein (PACG5898)	0	-	-	-	-	-	-	hypothetical protein KGM_17254	8.02404e-59	0.6008	4	P:protein targeting; P:membrane organization; F:RNA binding; C:cytoplasm
c13048_g1_i1	1400	142.65	124.28	PaContig5616	glutathione S-transferase omega 1 (PACG5616)	0	-	-	-	-	-	-	glutathione s-transferase omega 1	6.09465e-151	0.7185	5	P:biological_process; C:cytoplasm; F:transferase activity, transferring alkyl or aryl (other than methyl) groups
c13051_g1_i1	2692	1.86	1.8	PaContig24505	Uncharacterized protein PACG24505 (PACG24505)	1e-149	dbj|AK381286.1|	Bombyx mori mRNA, clone: fufe39C19	5e-49	-	-	-	zinc finger protein plag1	2.94711e-137	0.687	10	C:nucleus; F:transferase activity, transferring acyl groups; P:cell death; F:nucleic acid binding transcription factor activity; F:ion binding; P:cellular nitrogen compound metabolic process; P:biosynthetic process; C:cellular_component; F:molecular_function
c13052_g1_i1	1580	1.89	1.73	PaContig10399	CASK ortholog (CASK)	8e-155	-	-	-	-	-	-	peripheral plasma membrane protein cask-like	0	0.7935	4	F:ion binding; P:cellular protein modification process; F:kinase activity
c13053_g1_i1	1804	2.19	2.79	-	-	-	ref|XM_633743.1|	Dictyostelium discoideum AX4 cAMP-dependent protein kinase (pkaC)	2e-23	-	-	-	camp-dependent protein kinase catalytic subunit	0	0.9005	7	F:ion binding; P:cellular protein modification process; P:anatomical structure development; C:protein complex; F:kinase activity; C:intracellular; F:molecular_function
c13055_g2_i1	638	19.72	10.88	PaContig1056	CG3838 (PACG1056)	0	-	-	-	-	-	-	cg3838 gene product	7.62302e-15	0.588	2	F:DNA binding; F:nucleic acid binding
c13056_g1_i1	1341	0	48.24	PaContig24368	vacuolar ATPase M9 (PACG24368)	0	-	-	-	-	-	-	v-type proton atpase subunit e 2-like	1.07866e-41	0.839	5	P:biological_process; P:transmembrane transport; F:transmembrane transporter activity; C:protein complex; F:molecular_function
c13056_g1_i2	1318	96.5	52.59	PaContig24368	vacuolar ATPase M9 (PACG24368)	0	-	-	-	-	-	-	v-type proton atpase subunit e 2-like	9.48632e-42	0.839	5	P:biological_process; P:transmembrane transport; F:transmembrane transporter activity; C:protein complex; F:molecular_function
c13058_g1_i1	2006	174.76	181.4	PaContig5559	26S proteasome non-ATPase regulatory subunit 11 (PACG5559)	0	dbj|AK401601.1|	Papilio xuthus mRNA for proteasome p44.5 subunit, complete cds,	0	-	-	-	26s proteasome non-atpase regulatory subunit 11	0	0.898	2	C:protein complex; C:intracellular
c13059_g1_i1	1773	46.26	65.37	PaContig6604	flap endonuclease-1 (PACG6604)	0	emb|LM413854.1|	Enterobius vermicularis genome assembly E_vermicularis_Canary_Islands	2e-12	-	-	-	flap endonuclease 1	0	0.8855	10	F:DNA binding; C:mitochondrion; F:nuclease activity; F:ion binding; P:nucleobase-containing compound catabolic process; P:biosynthetic process; C:nucleolus; P:DNA metabolic process; P:response to stress; C:nucleoplasm
c1306_g1_i1	708	0.97	0.17	-	-	-	emb|FP340430.1|	31C13_HaBAC_fin, Helicoverpa armigera BAC, pupae DNA	7e-13	-	-	-	-	-	-	-	-
c13061_g1_i1	1198	33.43	45.12	PaContig8041	WD40 protein (WD40)	0	ref|XM_005175324.2|	PREDICTED: Musca domestica WD repeat-containing protein 82 (LOC101896042),	9e-151	gi|7297395|gb|AAF52654.1	Wdr82 [Drosophila melanogaster]	0	wd repeat-containing protein 82	0	0.9735	0	-
c13064_g1_i1	2261	12.85	15.08	PaContig8250	vacuolar ATP synthase subunit H (PACG8250)	0	ref|XM_002644235.1|	Caenorhabditis briggsae Hypothetical protein CBG14054 (CBG14054)	2e-08	-	-	-	v-type proton atpase subunit h isoform x1	0	0.762	8	F:ATPase activity; P:transmembrane transport; F:transmembrane transporter activity; C:protein complex; P:aging; C:vacuole; P:transport; C:plasma membrane
c13064_g1_i2	2057	76.04	72.23	PaContig8250	vacuolar ATP synthase subunit H (PACG8250)	0	ref|XM_002644235.1|	Caenorhabditis briggsae Hypothetical protein CBG14054 (CBG14054)	2e-08	-	-	-	vacuolar atp synthase subunit h	0	0.8805	5	F:ATPase activity; P:transmembrane transport; F:transmembrane transporter activity; C:protein complex; C:vacuole
c13066_g1_i1	1236	1.39	1.64	PaContig9833	Uncharacterized protein PACG9833 (PACG9833)	0	-	-	-	-	-	-	PREDICTED: uncharacterized protein LOC101746752 isoform X1	8.48753e-09	0.44	0	-
c13066_g1_i2	1559	4.61	2.18	PaContig9833	Uncharacterized protein PACG9833 (PACG9833)	0	-	-	-	-	-	-	PREDICTED: uncharacterized protein LOC101746752 isoform X1	1.06136e-12	0.4533	0	-
c13066_g1_i3	1119	6.89	3.18	PaContig9833	Uncharacterized protein PACG9833 (PACG9833)	0	-	-	-	-	-	-	PREDICTED: uncharacterized protein LOC101746752 isoform X1	6.70524e-13	0.48	0	-
c13067_g1_i1	1151	155.9	133.46	PaContig8586	eclair (eca)	0	dbj|AK385648.1|	Bombyx mori mRNA, clone: fphe01M02	1e-90	FBgn0069242	eca	9e-124	transmembrane emp24 domain-containing protein eca	2.75107e-134	0.905	14	P:biological_process; P:vesicle-mediated transport; P:signal transduction; P:anatomical structure development; P:cell-cell signaling; C:endoplasmic reticulum; C:Golgi apparatus; C:cellular_component; P:transport; F:molecular_function; P:reproduction
c13068_g1_i1	1151	48.44	46.57	PaContig5933	1-acyl-sn-glycerol-3-phosphate acyltransferase (PACG5933)	0	-	-	-	-	-	-	1-acyl-sn-glycerol-3-phosphate acyltransferase	1.75791e-153	0.7565	5	F:transferase activity, transferring acyl groups; P:lipid metabolic process; P:biosynthetic process; C:cellular_component
c13068_g1_i2	1088	23.16	6.74	PaContig5933	1-acyl-sn-glycerol-3-phosphate acyltransferase (PACG5933)	0	-	-	-	-	-	-	1-acyl-sn-glycerol-3-phosphate acyltransferase	8.03027e-154	0.7565	5	F:transferase activity, transferring acyl groups; P:lipid metabolic process; P:biosynthetic process; C:cellular_component
c13069_g1_i1	1077	37.03	45.29	PaContig5799	N-alpha-acetyltransferase 40 (PACG5799)	0	-	-	-	-	-	-	n-alpha-acetyltransferase 40	9.37643e-112	0.635	6	F:transferase activity, transferring acyl groups
c13072_g1_i1	927	0	18.63	PaContig8719	exosome complex exonuclease RRP46 (PACG8719)	0	-	-	-	-	-	-	exosome complex component rrp46-like	7.61431e-114	0.697	2	F:nuclease activity; P:cellular nitrogen compound metabolic process
c13072_g1_i2	892	22.62	0	PaContig8719	exosome complex exonuclease RRP46 (PACG8719)	0	-	-	-	-	-	-	exosome complex component rrp46-like	4.84536e-114	0.689	2	F:nuclease activity; P:cellular nitrogen compound metabolic process
c13072_g1_i3	765	3.68	2.22	PaContig8719	exosome complex exonuclease RRP46 (PACG8719)	0	-	-	-	-	-	-	exosome complex component rrp46-like	1.13901e-73	0.6925	2	F:nuclease activity; P:cellular nitrogen compound metabolic process
c13084_g1_i1	1314	122.27	132	PaContig5442	Calcyclin-binding protein (PACG5442)	0	-	-	-	-	-	-	calcyclin-binding protein	4.0619e-108	0.6915	0	-
c13085_g1_i1	2316	4771.66	3097.01	PaContig20734	Heat shock protein cognate 4 (Hsc70-4)	0	gb|JF708084.1|	Ostrinia furnacalis strain ACB-AcR heat shock cognate 70 kDa	0	gi|266311|sp|P11147.3	Heat shock 70 kDa protein cognate 4; Heat shock 70 kDa protein 88E	0	heat shock protein 70	0	0.9865	3	C:nucleus; F:ion binding; P:response to stress
c13090_g1_i1	1374	86.25	137.84	PaContig8506	hypothetical protein EAI (PACG8506)	0	-	-	-	-	-	-	PREDICTED: uncharacterized protein LOC101742184	2.71962e-35	0.5385	0	-
c13092_g1_i1	3943	8.34	8.18	PaContig5501	Transcription elongation regulator 1 (FBP 28)	0	ref|XM_002404518.1|	Ixodes scapularis transcription elongation regulator, putative,	2e-13	-	-	-	transcription elongation regulator 1-like	2.45474e-118	0.7455	1	F:molecular_function
c13092_g1_i2	4138	2.22	1.68	PaContig5501	Transcription elongation regulator 1 (FBP 28)	0	ref|XM_002404518.1|	Ixodes scapularis transcription elongation regulator, putative,	2e-13	-	-	-	transcription elongation regulator 1 isoform x2	1.51394e-95	0.752	1	F:molecular_function
c13092_g1_i3	3928	8.11	7.49	PaContig5501	Transcription elongation regulator 1 (FBP 28)	0	ref|XM_002404518.1|	Ixodes scapularis transcription elongation regulator, putative,	2e-13	-	-	-	transcription elongation regulator 1-like	3.17281e-118	0.7665	1	F:molecular_function
c13094_g1_i1	580	0.68	0.37	PaContig22310	Asparagine synthetase domain-containing protein 1 (PACG22310)	9e-61	-	-	-	-	-	-	asparagine synthetase domain containing 1	5.66543e-13	0.63	2	P:asparagine biosynthetic process; F:asparagine synthase (glutamine-hydrolyzing) activity
c13094_g1_i2	2059	18.83	16.48	PaContig946	Asparagine synthetase domain-containing protein 1 (PACG946)	0	-	-	-	-	-	-	asparagine synthetase domain-containing protein 1	0	0.6135	4	P:cellular amino acid metabolic process; P:cellular nitrogen compound metabolic process; P:biosynthetic process; F:ligase activity
c13095_g1_i1	1696	3.32	3.96	PaContig10837	inhibitor of apoptosis 2 (PACG10837)	6e-161	ref|NM_001202529.1|	Bombyx mori inhibitor of apoptosis 2 (iap2), mRNA	8e-27	FBgn0015247	Iap2	3e-44	inhibitor of apoptosis	5.66056e-173	0.518	1	F:ion binding
c13099_g1_i1	1688	8.81	9.82	PaContig21167	Transmembrane protein 184C (PACG21167)	0	ref|XM_001603083.3|	PREDICTED: Nasonia vitripennis transmembrane protein 184C-like	2e-28	-	-	-	transmembrane protein 184c	0	0.7785	1	C:integral component of membrane
c1310_g2_i1	1722	1.25	1.95	-	-	-	ref|XM_004923571.1|	PREDICTED: Bombyx mori potassium channel subfamily K member 9-like	2e-68	-	-	-	twik-related acid-sensitive k	0	0.7835	4	P:transmembrane transport; F:transmembrane transporter activity; C:cellular_component; F:molecular_function
c13100_g1_i1	1008	9.1	9.87	-	-	-	ref|XM_309225.5|	Anopheles gambiae str. PEST AGAP001029-PA (AgaP_AGAP001029) mRNA,	3e-06	-	-	-	protein cramped	3.18161e-53	0.6605	3	F:molecular_function
c13104_g1_i1	1093	18.03	14.01	PaContig8901	crotonobetainyl-CoA-hydratase (PACG8901)	0	-	-	-	-	-	-	enoyl- delta isomerase mitochondrial	2.91198e-95	0.6705	1	F:molecular_function
c13104_g1_i2	945	0	22.3	PaContig8901	crotonobetainyl-CoA-hydratase (PACG8901)	0	-	-	-	-	-	-	enoyl- delta isomerase mitochondrial	3.90179e-93	0.664	2	F:molecular_function
c13104_g1_i3	962	39.39	8.17	PaContig8901	crotonobetainyl-CoA-hydratase (PACG8901)	0	-	-	-	-	-	-	enoyl- delta isomerase mitochondrial	1.42456e-92	0.6645	1	F:molecular_function
c13108_g1_i1	1914	77.69	46.69	PaContig6598	fumarylacetoacetase (PACG6598)	0	-	-	-	-	-	-	fumarylacetoacetase	0	0.8165	3	P:cellular amino acid metabolic process; F:molecular_function
c13110_g1_i1	1408	66.13	69.95	PaContig6047	ischemia/reperfusion inducible protein (PACG6047)	0	-	-	-	-	-	-	ischemia reperfusion inducible protein	7.27392e-115	0.7185	5	F:nucleotidyltransferase activity; F:RNA binding; F:ion binding; F:molecular_function; P:translation
c13110_g1_i2	982	12.96	0	PaContig6047	ischemia/reperfusion inducible protein (PACG6047)	0	-	-	-	-	-	-	dna-directed rna polymerase iii subunit rpc10	2.14004e-52	0.866	8	C:nucleus; F:DNA binding; F:nucleotidyltransferase activity; F:ion binding; P:cellular nitrogen compound metabolic process; P:biosynthetic process
c13116_g1_i1	1544	26.61	37.47	PaContig19426	UPF0533 protein C5orf44 homolog (PACG19426)	0	-	-	-	-	-	-	trafficking protein particle complex subunit 13	0	0.758	0	-
c13117_g1_i1	1133	0	28.23	PaContig5778	Thioredoxin domain-containing protein 1 (PACG5778)	0	ref|XM_011146824.1|	PREDICTED: Harpegnathos saltator thioredoxin-related transmembrane	6e-08	-	-	-	thioredoxin-related transmembrane protein 1-like	3.19826e-137	0.74	3	P:biological_process; P:homeostatic process; F:isomerase activity
c13117_g1_i2	1144	47.11	30.28	PaContig5778	Thioredoxin domain-containing protein 1 (PACG5778)	0	ref|XM_011146824.1|	PREDICTED: Harpegnathos saltator thioredoxin-related transmembrane	6e-08	-	-	-	thioredoxin-related transmembrane protein 1-like	2.08752e-141	0.7365	3	P:biological_process; P:homeostatic process; F:isomerase activity
c13117_g1_i3	1145	20.74	0	PaContig5778	Thioredoxin domain-containing protein 1 (PACG5778)	0	ref|XM_011146824.1|	PREDICTED: Harpegnathos saltator thioredoxin-related transmembrane	6e-08	-	-	-	thioredoxin-related transmembrane protein 1-like	9.61972e-137	0.7355	3	P:biological_process; P:homeostatic process; F:isomerase activity
c13119_g7_i1	431	1.71	2.3	-	-	-	dbj|AK403423.1|	Papilio xuthus mRNA, putative 3'UTR of hypothetical protein,	4e-25	-	-	-	-	-	-	-	-
c1312_g1_i1	1507	2.19	0.96	PaContig1039	Ankyrin repeat domain-containing protein 17 (PACG1039)	0	-	-	-	-	-	-	ankyrin-1-like isoform x2	0	0.8245	2	P:signal transduction
c13121_g1_i2	855	2.74	5.32	-	-	-	ref|XM_003863090.1|	Leishmania donovani calpain-like cysteine peptidase, putative	8e-07	-	-	-	putative calpain	1.621e-20	0.77	3	P:proteolysis; F:calcium-dependent cysteine-type endopeptidase activity; C:intracellular
c13121_g1_i3	2326	1.64	0.3	-	-	-	ref|XM_003863090.1|	Leishmania donovani calpain-like cysteine peptidase, putative	8e-07	-	-	-	putative calpain	7.19637e-19	0.77	3	P:proteolysis; F:calcium-dependent cysteine-type endopeptidase activity; C:intracellular
c13121_g1_i4	1250	0.42	0.18	-	-	-	ref|XM_003863090.1|	Leishmania donovani calpain-like cysteine peptidase, putative	8e-07	-	-	-	putative calpain	7.36449e-20	0.77	3	P:biological_process; F:peptidase activity; C:intracellular
c13121_g1_i5	666	0	1.7	-	-	-	ref|XM_003863090.1|	Leishmania donovani calpain-like cysteine peptidase, putative	8e-07	-	-	-	putative calpain	3.53831e-16	0.75	3	P:proteolysis; F:calcium-dependent cysteine-type endopeptidase activity; C:intracellular
c13123_g1_i1	2072	18.45	22.99	PaContig11563	CWF19L1 protein (PACG11563)	0	-	-	-	-	-	-	cwf19-like protein 1	0	0.6935	2	P:biological_process; F:molecular_function
c13125_g1_i1	2112	35.39	38.42	PaContig8012	Zinc finger CW-type PWWP domain protein 1 (PACG8012)	0	-	-	-	-	-	-	zinc finger cw-type pwwp domain protein 1-like	4.09895e-110	0.5895	1	F:ion binding
c13130_g1_i1	892	33.8	48.24	PaContig8664	Methyltransferase 2 (Mt2)	0	dbj|AK403471.1|	Papilio xuthus mRNA for similar to CG9154, complete cds, sequence	6e-63	-	-	-	n -adenine-specific dna methyltransferase 2	1.37229e-124	0.7455	3	P:biological_process; F:methyltransferase activity; F:molecular_function
c13133_g1_i1	1011	24.24	12.81	PaContig8951	short-chain dehydrogenease/reductase-like (PACG8951)	0	-	-	-	-	-	-	3-hydroxybutyrate dehydrogenase type 2	8.95491e-142	0.781	2	P:biological_process; F:oxidoreductase activity
c13133_g1_i2	970	7.41	8.75	PaContig8951	short-chain dehydrogenease/reductase-like (PACG8951)	0	-	-	-	-	-	-	3-hydroxybutyrate dehydrogenase type 2	7.35988e-142	0.784	2	P:biological_process; F:oxidoreductase activity
c13133_g2_i1	1135	20.94	38.98	PaContig217	short-chain dehydrogenease/reductase-like (PACG217)	0	-	-	-	-	-	-	short-chain dehydrogenease reductase-like protein	4.08423e-147	0.8055	13	P:biological_process; F:transferase activity, transferring acyl groups; P:transmembrane transport; F:transmembrane transporter activity; C:cytoplasm; F:oxidoreductase activity; C:Golgi apparatus; C:cellular_component; P:transport
c13133_g2_i2	1094	14.51	16.91	PaContig217	short-chain dehydrogenease/reductase-like (PACG217)	0	-	-	-	-	-	-	l-xylulose reductase-like	1.93821e-147	0.812	13	P:biological_process; F:transferase activity, transferring acyl groups; P:transmembrane transport; F:transmembrane transporter activity; C:cytoplasm; F:oxidoreductase activity; C:Golgi apparatus; C:cellular_component; P:transport
c13140_g1_i1	1108	1.23	4.03	-	-	-	dbj|AB264687.1|	Papilio xuthus mRNA for similar to CG5304-PA, complete cds, clone:	4e-144	-	-	-	inorganic phosphate cotransporter	0	0.797	2	P:transmembrane transport; C:cellular_component
c13140_g2_i1	1084	1.41	4.95	-	-	-	dbj|AB264687.1|	Papilio xuthus mRNA for similar to CG5304-PA, complete cds, clone:	2e-108	-	-	-	inorganic phosphate cotransporter	2.53114e-145	0.831	2	P:transmembrane transport; C:cellular_component
c13141_g1_i1	1583	5	4.52	PaContig11139	conserved hypothetical protein (PACG11139)	0	ref|XM_004923638.1|	PREDICTED: Bombyx mori palmitoyltransferase ZDHHC5-like (LOC101742583),	0	-	-	-	palmitoyltransferase zdhhc5 isoform x2	0	0.7695	4	P:biological_process; F:transferase activity, transferring acyl groups; F:ion binding; C:cellular_component
c13141_g1_i2	1510	1.52	2.48	PaContig14725	Probable palmitoyltransferase ZDHHC8 (DHHC-8)	0	ref|XM_004923638.1|	PREDICTED: Bombyx mori palmitoyltransferase ZDHHC5-like (LOC101742583),	0	-	-	-	palmitoyltransferase zdhhc5 isoform x2	0	0.7195	4	P:biological_process; F:transferase activity, transferring acyl groups; F:ion binding; C:cellular_component
c13146_g1_i1	583	27.79	15.38	PaContig13672	Uncharacterized protein C17orf90 homolog (PACG13672)	0	-	-	-	-	-	-	oxidoreductase-like domain-containing protein 1	1.48595e-32	0.729	0	-
c13148_g1_i1	753	42.87	64.67	PaContig5734	mitochondrial ribosomal protein S11 (PACG5734)	0	-	-	-	-	-	-	mitochondrial ribosomal protein s11	1.38841e-89	0.766	4	F:structural constituent of ribosome; C:mitochondrion; C:ribosome; P:translation
c13153_g1_i1	830	9.57	0	PaContig14887	Abhydrolase domain-containing protein 1 (PACG14887)	7e-103	ref|XM_004927579.1|	PREDICTED: Bombyx mori abhydrolase domain-containing protein	1e-94	-	-	-	abhydrolase domain-containing protein 3-like	4.2341e-41	0.6175	1	F:molecular_function
c13153_g1_i2	798	0	11.73	PaContig14887	Abhydrolase domain-containing protein 1 (PACG14887)	7e-103	ref|XM_004927579.1|	PREDICTED: Bombyx mori abhydrolase domain-containing protein	1e-94	-	-	-	abhydrolase domain-containing protein 3-like	3.05666e-41	0.6175	1	F:molecular_function
c13154_g1_i1	1038	24.97	21.75	PaContig8541	Copper chaperone for superoxide dismutase (PACG8541)	0	-	-	-	-	-	-	copper chaperone for superoxide dismutase-like	5.06036e-127	0.7205	3	P:biological_process; F:ion binding
c13155_g1_i1	2137	2.84	3.16	PaContig13899	Adapter molecule Crk (PACG13899)	1e-133	-	-	-	-	-	-	adapter molecule crk	4.69686e-153	0.7305	4	C:nucleus; P:cellular nitrogen compound metabolic process; F:molecular_function
c13157_g1_i1	1124	3.08	9.46	PaContig97	hypothetical protein AaeL (PACG97)	0	-	-	-	-	-	-	hypothetical protein KGM_14478	2.57675e-89	0.5811	1	F:chromatin binding
c13158_g1_i1	625	6.97	5.09	PaContig245	Uncharacterized protein PACG245 (PACG245)	0	-	-	-	-	-	-	malonyl -acyl carrier protein transacylase	3.09454e-08	0.7767	2	P:biological_process; F:molecular_function
c13160_g1_i1	1466	153.78	142.24	PaContig23358	prohibitin protein WPH (PACG23358)	0	ref|XM_011154608.1|	PREDICTED: Harpegnathos saltator protein l(2)37Cc (LOC105191298),	7e-107	-	-	-	protein l 37cc	4.28051e-174	0.945	1	C:cellular_component
c13164_g1_i1	1480	345.23	331.92	PaContig23026	ribosome-associated membrane protein 4 (PACG23026)	0	gb|HM449905.1|	Biston betularia ribosome-associated membrane protein 4 (ramp4)	8e-47	-	-	-	stress-associated endoplasmic reticulum protein 2	2.03812e-32	0.91	4	F:nucleotidyltransferase activity; F:RNA binding; C:endoplasmic reticulum; P:biosynthetic process; P:DNA metabolic process
c13165_g1_i1	1062	46.6	56.42	PaContig8184	heterochromatin protein 1beta-like protein (PACG8184)	0	dbj|AK402702.1|	Papilio polytes mRNA for hypothetical protein, complete cds,	2e-62	-	-	-	chromobox protein homolog 1-like isoform x2	4.25297e-81	0.7955	1	C:nucleus
c13170_g1_i1	1209	16.05	19.34	PaContig21171	Uncharacterized protein PACG21171 (PACG21171)	7e-174	-	-	-	-	-	-	-	-	-	-	-
c13172_g1_i1	1495	27.63	29.44	PaContig69	Uncharacterized protein PACG69 (PACG69)	0	-	-	-	-	-	-	helentron 5 helitron-like transposon replicase helicase endonuclease	1.12363e-07	0.87	3	F:nuclease activity; F:helicase activity; P:cellular nitrogen compound metabolic process
c13174_g1_i1	1569	42.42	54.48	PaContig6693	Chromatin assembly factor 1 subunit (Caf1)	0	ref|XM_005182680.2|	PREDICTED: Musca domestica glutamate-rich WD repeat-containing	1e-40	-	-	-	glutamate-rich wd repeat-containing protein 1	0	0.805	2	C:nucleus
c13175_g1_i1	1094	35.17	27.32	PaContig6668	methionyl-tRNA formyltransferase (PACG6668)	0	-	-	-	-	-	-	methionyl-trna mitochondrial	8.6281e-158	0.651	8	P:signal transduction; P:cellular protein modification process; P:tRNA metabolic process; C:cellular_component; F:signal transducer activity; F:molecular_function; P:translation
c13176_g1_i3	436	1.56	3.85	PaContig619	Rho GTPase-activating protein 26 (PACG619)	1e-93	ref|XM_008250315.1|	PREDICTED: Oryctolagus cuniculus Rho GTPase activating protein	8e-07	-	-	-	rho gtpase-activating protein 26-like	1.06363e-20	0.8325	7	P:small molecule metabolic process; F:nucleotidyltransferase activity; F:RNA binding; C:cytoplasm; P:signal transduction; P:nucleobase-containing compound catabolic process; P:biosynthetic process; P:DNA metabolic process; F:enzyme regulator activity
c13176_g1_i4	900	9.06	4.32	PaContig619	Rho GTPase-activating protein 26 (PACG619)	1e-135	ref|XM_008250315.1|	PREDICTED: Oryctolagus cuniculus Rho GTPase activating protein	8e-07	-	-	-	rho gtpase-activating protein 26-like	1.79759e-62	0.705	7	P:biological_process; F:nucleotidyltransferase activity; F:RNA binding; C:cytoplasm; P:signal transduction; P:biosynthetic process; P:DNA metabolic process
c13176_g1_i5	943	0.56	1.32	PaContig619	Rho GTPase-activating protein 26 (PACG619)	1e-135	ref|XM_008250315.1|	PREDICTED: Oryctolagus cuniculus Rho GTPase activating protein	8e-07	-	-	-	rho gtpase-activating protein 26	2.07907e-60	0.708	7	P:biological_process; F:nucleotidyltransferase activity; F:RNA binding; C:cytoplasm; P:signal transduction; P:biosynthetic process; P:DNA metabolic process
c13176_g1_i7	963	0.46	3.86	PaContig619	Rho GTPase-activating protein 26 (PACG619)	1e-135	ref|XM_008250315.1|	PREDICTED: Oryctolagus cuniculus Rho GTPase activating protein	8e-07	-	-	-	rho gtpase-activating protein 26-like	4.84142e-62	0.7045	7	P:biological_process; F:nucleotidyltransferase activity; F:RNA binding; C:cytoplasm; P:signal transduction; P:biosynthetic process; P:DNA metabolic process
c13178_g1_i1	5266	2.23	1.41	-	-	-	ref|XM_011144524.1|	PREDICTED: Harpegnathos saltator dynein beta chain, ciliary-like	2e-33	-	-	-	dynein heavy chain	0	0.8275	7	F:ATPase activity; P:small molecule metabolic process; P:biological_process; C:cytoskeleton; F:ion binding; P:nucleobase-containing compound catabolic process; C:protein complex; F:molecular_function
c13178_g1_i2	1536	3.66	2.34	-	-	-	ref|XM_008849677.1|	PREDICTED: Nannospalax galili dynein, axonemal, heavy chain 17	2e-32	-	-	-	dynein heavy chain axonemal- partial	0	0.841	7	F:ATPase activity; P:small molecule metabolic process; P:biological_process; C:cytoskeleton; F:ion binding; P:nucleobase-containing compound catabolic process; C:protein complex; F:molecular_function
c13179_g1_i1	1937	10.03	14.86	PaContig10025	zinc finger protein 780B (PACG10025)	0	-	-	-	-	-	-	zinc finger protein 70-like isoform x2	1.98754e-75	0.5185	3	F:ion binding
c13181_g1_i1	1255	19.1	17.98	PaContig6131	Regulator of microtubule dynamics protein 1 (RMD-1)	0	-	-	-	-	-	-	regulator of microtubule dynamics protein 1-like	2.02776e-117	0.6615	1	F:molecular_function
c13182_g1_i1	2151	29.69	0	PaContig5886	Pancreatic triacylglycerol lipase (PACG5886)	0	-	-	-	-	-	-	pancreatic triacylglycerol lipase-like	0	0.6325	4	P:biological_process; P:lipid metabolic process; C:extracellular region; F:molecular_function
c13182_g1_i2	2126	18.34	64.28	PaContig5886	Pancreatic triacylglycerol lipase (PACG5886)	0	-	-	-	-	-	-	pancreatic triacylglycerol lipase-like	0	0.6325	4	P:biological_process; P:lipid metabolic process; C:extracellular region; F:molecular_function
c13184_g1_i1	1315	1.14	1.45	PaContig5011	Uncharacterized protein PACG5011 (PACG5011)	4e-147	-	-	-	-	-	-	cysteine proteinase inhibitor precursor	3.08154e-99	0.79	2	P:negative regulation of endopeptidase activity; F:cysteine-type endopeptidase inhibitor activity
c13186_g1_i1	1062	16.85	19.34	PaContig22267	Uncharacterized protein PACG22267 (PACG22267)	7e-129	-	-	-	-	-	-	probable g-protein coupled receptor mth-like 1-like	2.66682e-21	0.59	6	F:transmembrane signaling receptor activity; C:integral component of membrane; F:G-protein coupled receptor activity; C:membrane; P:cell surface receptor signaling pathway; P:G-protein coupled receptor signaling pathway
c13191_g1_i1	589	46.52	68.23	PaContig8907	Uncharacterized protein PACG8907 (PACG8907)	0	-	-	-	-	-	-	PREDICTED: uncharacterized protein LOC101744204	2.70279e-26	0.6	0	-
c13193_g1_i1	1850	13.7	14.72	PaContig6060	20-hydroxysteroid dehydrogenase (PACG6060)	0	-	-	-	-	-	-	carbonyl reductase	6.0695e-160	0.67	2	P:biological_process; F:oxidoreductase activity
c13194_g2_i1	3035	6.89	7.32	PaContig17437	Uncharacterized protein PACG17437 (PACG17437)	2e-173	-	-	-	-	-	-	fanconi-associated nuclease 1-like	0	0.468	1	F:molecular_function
c13195_g1_i1	1260	20.79	32.62	PaContig770	GTP-binding protein 5 (PACG770)	0	gb|CP003389.1|	Corallococcus coralloides DSM 2259, complete genome	3e-11	-	-	-	mitochondrial ribosome-associated gtpase 2 isoform x1	3.51815e-173	0.736	4	P:small molecule metabolic process; F:GTPase activity; F:ion binding; P:nucleobase-containing compound catabolic process
c13197_g1_i1	1718	34.99	37.29	PaContig6634	s-adenosyl-methyl transferase Mraw (Mraw)	0	-	-	-	-	-	-	probable methyltransferase-like protein 15 homolog	0	0.7565	6	P:biological_process; F:phosphatase activity; P:cellular protein modification process; F:methyltransferase activity
c13199_g1_i1	677	28.18	4.81	PaContig13202	Uncharacterized protein PACG13202 (PACG13202)	2e-142	-	-	-	-	-	-	-	-	-	-	-
c13199_g1_i2	712	0	4.55	PaContig13202	Uncharacterized protein PACG13202 (PACG13202)	7e-157	-	-	-	-	-	-	-	-	-	-	-
c13199_g2_i1	787	25.21	4.2	PaContig2819	hypothetical protein (PACG2819)	1e-95	-	-	-	-	-	-	-	-	-	-	-
c13200_g1_i1	2370	1.88	2.87	-	-	-	dbj|AK380864.1|	Bombyx mori mRNA, clone: fufe19F18	9e-131	-	-	-	hira-interacting protein 3-like protein	0	0.7233	2	F:DNA binding; C:nucleus
c13201_g1_i1	728	0	0.32	PaContig5636	Zinc finger protein 330 homolog (PACG5636)	0	-	-	-	-	-	-	endonuclease-reverse transcriptase	1.93763e-10	0.6675	4	P:cellular nitrogen compound metabolic process; F:molecular_function
c13201_g1_i2	1527	0	0	PaContig5636	Zinc finger protein 330 homolog (PACG5636)	0	gb|JQ787550.1|	Macrosoma conifera voucher Mcon nucleolar cysteine-rich protein	6e-113	-	-	-	zinc finger protein 330 homolog	2.20713e-118	0.9055	2	C:nucleus; F:ion binding
c13201_g1_i3	741	0.82	2.79	PaContig5636	Zinc finger protein 330 homolog (PACG5636)	0	-	-	-	-	-	-	endonuclease-reverse transcriptase	1.31208e-11	0.675	4	P:cellular nitrogen compound metabolic process; F:molecular_function
c13201_g1_i4	1540	39.36	41.29	PaContig5636	Zinc finger protein 330 homolog (PACG5636)	0	gb|JQ787550.1|	Macrosoma conifera voucher Mcon nucleolar cysteine-rich protein	6e-113	-	-	-	zinc finger protein 330 homolog	2.77633e-135	0.8665	2	C:nucleus; F:ion binding
c13204_g1_i3	572	12.55	13.9	PaContig2805	Uncharacterized protein PACG2805 (PACG2805)	8e-131	-	-	-	-	-	-	-	-	-	-	-
c13206_g1_i1	931	134.67	174.85	PaContig8801	small nuclear ribonucleoprotein G (PACG8801)	0	-	-	-	-	-	-	probable small nuclear ribonucleoprotein g	2.14787e-43	0.9455	2	C:cellular_component; C:intracellular
c13207_g1_i1	1079	55.74	62.62	PaContig8828	wengen (PACG8828)	0	-	-	-	-	-	-	isoform a	9.67608e-71	0.5431	3	P:biological_process
c13208_g1_i1	1046	353.71	293.46	PaContig8511	Rpd3 (Rpd3)	0	ref|XM_011070884.1|	PREDICTED: Acromyrmex echinatior small nuclear ribonucleoprotein	8e-47	-	-	-	small nuclear ribonucleoprotein sm d3	5.88284e-62	0.943	2	C:cellular_component; C:intracellular
c13209_g1_i1	1342	2.22	0.59	PaContig7626	Uncharacterized protein PACG7626 (PACG7626)	0	-	-	-	-	-	-	-	-	-	-	-
c13209_g1_i2	1545	5.9	1.51	PaContig7626	Uncharacterized protein PACG7626 (PACG7626)	0	-	-	-	-	-	-	hypothetical protein KGM_13093	3.08599e-09	0.7	0	-
c13209_g1_i3	1419	0.21	4.1	PaContig7626	Uncharacterized protein PACG7626 (PACG7626)	0	-	-	-	-	-	-	-	-	-	-	-
c13209_g1_i4	1271	0.67	0.61	PaContig7626	Uncharacterized protein PACG7626 (PACG7626)	0	-	-	-	-	-	-	-	-	-	-	-
c13209_g1_i5	1573	17.42	2.64	PaContig7626	Uncharacterized protein PACG7626 (PACG7626)	0	-	-	-	-	-	-	PREDICTED: uncharacterized protein LOC101741178 isoform X2	7.86457e-21	0.606	0	-
c13209_g1_i6	1547	5.4	1.68	PaContig7626	Uncharacterized protein PACG7626 (PACG7626)	0	-	-	-	-	-	-	PREDICTED: uncharacterized protein LOC101741178 isoform X5	3.47154e-07	0.63	0	-
c13209_g1_i7	1468	13.97	0	PaContig7626	Uncharacterized protein PACG7626 (PACG7626)	0	-	-	-	-	-	-	-	-	-	-	-
c13211_g1_i1	533	18.53	16.68	-	-	-	gb|EU352872.1|	Bombyx mori strain dazao*L11 transposon mariner-like, partial	4e-10	-	-	-	-	-	-	-	-
c13213_g1_i1	2124	25.55	30.23	PaContig8944	leucine zipper protein (PACG8944)	0	-	-	-	-	-	-	dcn1-like protein 1	1.66803e-165	0.8655	1	F:molecular_function
c13216_g1_i1	1109	78.41	64.42	PaContig6190	LRP16 protein (PACG6190)	0	-	-	-	-	-	-	o-acetyl-adp-ribose deacetylase macrod2-like	2.97886e-133	0.717	3	F:metal ion binding; F:zinc ion binding; C:intracellular
c13217_g1_i1	2219	375.53	343.24	PaContig5362	Eukaryotic initiation factor 4a (eIF-4a)	0	dbj|AK402451.1|	Papilio polytes mRNA for eukaryotic initiation factor 4a, complete	0	gi|12644381|sp|Q02748.3	Eukaryotic initiation factor 4A	0	eukaryotic initiation factor 4a	0	0.938	6	F:ATPase activity; P:small molecule metabolic process; F:ion binding; P:nucleobase-containing compound catabolic process; F:translation factor activity, nucleic acid binding; F:helicase activity; P:translation
c13217_g1_i2	2660	216.78	206	PaContig5362	Eukaryotic initiation factor 4a (eIF-4a)	0	dbj|AK401090.1|	Papilio xuthus mRNA for eukaryotic initiation factor 4a, complete	0	-	-	-	eukaryotic initiation factor 4a	0	0.938	6	F:ATPase activity; P:small molecule metabolic process; F:ion binding; P:nucleobase-containing compound catabolic process; F:translation factor activity, nucleic acid binding; F:helicase activity; P:translation
c13219_g1_i1	5761	4	5.29	-	-	-	ref|NM_001257058.1|	Bombyx mori laminin beta-2 chain (LOC100862837), mRNA	0	-	-	-	laminin subunit beta-1 isoform x1	0	0.7225	1	F:molecular_function
c13220_g1_i1	964	206.04	214.27	PaContig5516	proteasome alpha 3 subunit (PACG5516)	0	ref|XM_008138998.1|	PREDICTED: Eptesicus fuscus proteasome (prosome, macropain) subunit,	2e-13	-	-	-	proteasome subunit alpha type-3	3.35684e-177	0.901	5	C:nucleus; C:cytoplasm; P:catabolic process; C:protein complex; F:peptidase activity; C:intracellular
c13221_g1_i1	452	20.04	15.84	PaContig14963	Uncharacterized protein PACG14963 (PACG14963)	0	-	-	-	-	-	-	-	-	-	-	-
c13224_g1_i1	1129	26.91	32.08	PaContig7230	tRNA methyltransferase (PACG7230)	0	-	-	-	-	-	-	trna (adenine -n )-methyltransferase catalytic subunit trmt61a	0	0.751	3	C:cytoplasm; P:tRNA metabolic process; F:methyltransferase activity; C:protein complex
c13226_g1_i1	1372	0	10.44	PaContig8077	Cyclin D (CycD)	0	-	-	-	-	-	-	g1 s-specific cyclin-d2	1.43289e-150	0.6545	2	C:nucleus; P:biological_process
c13226_g1_i2	1386	3.31	0	PaContig8077	Cyclin D (CycD)	0	-	-	-	-	-	-	g1 s-specific cyclin-d2	1.66516e-150	0.6545	2	C:nucleus; P:biological_process
c13226_g1_i3	946	1.56	5.7	PaContig8077	Cyclin D (CycD)	0	-	-	-	-	-	-	g1 s-specific cyclin-d2-like	1.03412e-118	0.622	2	C:nucleus; P:biological_process
c13227_g1_i2	3131	5.03	5.45	-	-	-	ref|XM_001969594.1|	Drosophila erecta GG10205 (Dere\GG10205), mRNA	3e-06	-	-	-	protein disulfide-isomerase a5	0	0.691	3	P:biological_process; P:homeostatic process; F:isomerase activity
c13228_g1_i1	3490	11.68	11.22	PaContig14651	Uncharacterized protein PACG14651 (PACG14651)	0	-	-	-	-	-	-	-	-	-	-	-
c13229_g1_i1	975	35.19	52.81	PaContig8678	39S ribosomal protein L35 (PACG8678)	0	-	-	-	-	-	-	39s ribosomal protein mitochondrial	5.94607e-64	0.8155	4	F:structural constituent of ribosome; C:ribosome; P:translation
c13232_g1_i1	1342	17.92	11.04	PaContig6006	PAXIP1-associated protein 1 (PACG6006)	0	-	-	-	-	-	-	paxip1-associated glutamate-rich protein 1	1.9416e-74	0.6725	3	F:GTPase activator activity; P:regulation of small GTPase mediated signal transduction; P:positive regulation of GTPase activity
c13235_g1_i1	1401	57.43	58.02	PaContig6042	COP9 complex homolog subunit 4 (CSN4)	0	-	-	-	-	-	-	cop9 signalosome complex subunit 4	0	0.887	1	F:molecular_function
c13236_g1_i1	893	13.67	13.88	PaContig1759	glutathione S-transferae zeta 2 (PACG1759)	0	-	-	-	-	-	-	glutathione s-transferase zeta 2	2.85522e-105	0.7365	6	P:sulfur compound metabolic process; C:cytoplasm; P:catabolic process; P:cellular amino acid metabolic process; P:cellular nitrogen compound metabolic process; F:transferase activity, transferring alkyl or aryl (other than methyl) groups
c13236_g1_i2	483	0.88	0	PaContig1759	glutathione S-transferae zeta 2 (PACG1759)	2e-135	-	-	-	-	-	-	maleylacetoacetate isomerase isoform x1	3.27699e-47	0.721	3	C:cytoplasm; P:cellular amino acid metabolic process; F:molecular_function
c13237_g1_i1	2480	24.57	26.25	PaContig6224	out at first (oaf)	0	dbj|AK403672.1|	Papilio xuthus mRNA for out at first protein, complete cds, sequence	1e-99	FBgn0011818	oaf	1e-64	out at first protein	2.60999e-148	0.655	4	F:structural constituent of ribosome; P:ribosome biogenesis; C:ribosome; P:translation
c13238_g1_i1	2260	2.33	2.77	-	-	-	ref|NM_001198922.1|	Sus scrofa mitogen-activated protein kinase 1 (MAPK1), mRNA	3e-85	FBgn0003256	rl	2e-57	mitogen-activated protein kinase 1	0	0.925	6	P:signal transduction; F:ion binding; P:cellular protein modification process; F:signal transducer activity; F:kinase activity
c13239_g1_i1	1842	56.67	71.8	PaContig5748	malate dehydrogenase (PACG5748)	0	-	-	-	-	-	-	malate dehydrogenase	0	0.7105	2	P:biological_process; F:oxidoreductase activity
c13239_g1_i2	1968	27.42	13.86	PaContig5748	malate dehydrogenase (PACG5748)	0	-	-	-	-	-	-	malate dehydrogenase	0	0.7105	2	P:biological_process; F:oxidoreductase activity
c13242_g1_i1	3112	40.74	49.68	PaContig6858	Metal-response element-binding transcription factor 2 (PACG6858)	0	-	-	-	-	-	-	metal-response element-binding transcription factor 2	0	0.623	2	F:ion binding
c13245_g1_i1	1453	16.06	16.51	PaContig22125	PREDICTED: putative transferase C1orf69 (PACG22125)	0	-	-	-	-	-	-	transferase caf17 mitochondrial	2.27829e-150	0.6665	6	P:biological_process; C:cytoplasm; P:catabolic process; P:cellular amino acid metabolic process; F:methyltransferase activity
c13246_g1_i1	1929	31.26	11.07	PaContig19699	tetraspanin 29fb (PACG19699)	0	-	-	-	-	-	-	cd63 antigen	2.598e-139	0.6685	1	C:cellular_component
c13247_g1_i1	1975	2.63	2.45	PaContig16112	Peptidylglycine alpha-hydroxylating monooxygenase (dPHM)	1e-103	ref|XM_004932331.1|	PREDICTED: Bombyx mori peptidylglycine alpha-hydroxylating monooxygenase-like	8e-52	-	-	-	peptidylglycine alpha-hydroxylating monooxygenase	1.29595e-174	0.7205	5	P:biological_process; F:oxidoreductase activity; F:ion binding; P:cellular nitrogen compound metabolic process; C:cellular_component
c13249_g1_i1	1347	70.24	59.07	PaContig23040	electron-transfer-flavoprotein beta polypeptide (PACG23040)	0	-	-	-	-	-	-	electron transfer flavoprotein subunit beta	5.55406e-156	0.9275	6	C:lipid particle; P:small molecule metabolic process; P:generation of precursor metabolites and energy; C:cytoskeleton; C:mitochondrion; C:protein complex; P:cellular nitrogen compound metabolic process; F:molecular_function
c1325_g2_i1	295	0.85	0.6	-	-	-	gb|KM196488.1|	Linum usitatissimum cultivar Valoal beta-tubulin 5 (TUB_5) mRNA,	8e-52	-	-	-	tubulin family protein	1.57459e-62	0.951	8	P:small molecule metabolic process; P:biological_process; C:cytoskeleton; C:cytoplasm; P:protein complex assembly; F:GTPase activity; F:structural molecule activity; F:ion binding; P:nucleobase-containing compound catabolic process; C:protein complex
c13250_g1_i1	1625	54.67	53.69	PaContig6946	Nitrilase-like protein 2 (PACG6946)	0	-	-	-	-	-	-	g patch domain and kow motifs-containing protein	4.33058e-112	0.6285	1	F:molecular_function
c13253_g1_i1	1500	1.96	1.53	PaContig5426	mRNA export protein (PACG5426)	0	dbj|AK377330.1|	Bombyx mori mRNA, clone: fwd-13N15	0	-	-	-	mrna export factor	0	0.8475	2	C:cellular_component
c13253_g1_i2	1430	20.96	20.26	PaContig5426	mRNA export protein (PACG5426)	0	ref|NM_001046808.1|	Bombyx mori mRNA export protein (LOC692969), mRNA	0	-	-	-	mrna export factor	0	0.8505	2	C:cellular_component
c13256_g1_i1	3755	1.71	1.06	PaContig21454	reverse transcriptase (PACG21454)	7e-134	-	-	-	-	-	-	PREDICTED: uncharacterized protein K02A2.6-like	0	0.599	6	F:RNA binding; F:nucleic acid binding; P:DNA integration; P:RNA-dependent DNA replication; F:zinc ion binding; F:RNA-directed DNA polymerase activity
c13257_g1_i1	871	20.89	22.88	PaContig24160	Uncharacterized protein PACG24160 (PACG24160)	0	-	-	-	-	-	-	hypothetical protein KGM_00385	4.08717e-32	0.88	0	-
c13260_g1_i1	2095	5.61	4.69	PaContig210	Methyltransferase 2 (Mt2)	0	-	-	-	-	-	-	dna cytosine-5 methyltransferase	1.34124e-165	0.7175	19	P:embryo development; P:biological_process; F:ion binding; P:tRNA metabolic process; F:methyltransferase activity; C:chromosome; C:protein complex; C:nucleolus; C:organelle; P:DNA metabolic process; P:aging; P:response to stress; P:immune system process; C:nucleus; F:DNA binding; C:cytoplasm; P:chromosome organization; P:homeostatic process
c13260_g1_i2	1698	2.1	16.7	PaContig9024	jumping translocation breakpoint protein (PACG9024)	0	-	-	-	-	-	-	protein jtb	1.0378e-84	0.748	5	F:DNA binding; F:ion binding; F:methyltransferase activity; P:DNA metabolic process; C:cellular_component
c13260_g1_i3	1985	12.85	9.92	PaContig210	Methyltransferase 2 (Mt2)	0	-	-	-	-	-	-	dna cytosine-5 methyltransferase	3.9705e-166	0.702	19	P:embryo development; P:biological_process; F:ion binding; P:tRNA metabolic process; F:methyltransferase activity; C:chromosome; C:protein complex; C:nucleolus; C:organelle; P:DNA metabolic process; P:aging; P:response to stress; P:immune system process; C:nucleus; F:DNA binding; C:cytoplasm; P:chromosome organization; P:homeostatic process
c13262_g1_i1	2054	44.22	32.73	PaContig13828	Tumor necrosis factor receptor superfamily member 16 (NGF receptor)	0	-	-	-	-	-	-	myd88 protein	4.99427e-142	0.5465	2	P:signal transduction
c13263_g1_i1	2162	10.54	6.75	PaContig25052	no-mechanoreceptor potential A short isoform (PACG25052)	5e-118	-	-	-	-	-	-	hypothetical protein KGM_17837	0	0.744	0	-
c13264_g1_i1	1092	44.99	54.25	PaContig6213	eIF2B-alpha protein (PACG6213)	0	-	-	-	-	-	-	translation initiation factor eif-2b subunit alpha	0	0.8035	3	F:translation factor activity, nucleic acid binding; P:translation
c13267_g1_i1	2824	29.28	31.12	PaContig10836	anterior open (aop)	0	dbj|AK403494.1|	Papilio xuthus mRNA for anterior open, complete cds, sequence	1e-74	FBgn0000097	aop	1e-59	ets dna-binding protein pokkuri	0	0.695	6	C:nucleus; F:DNA binding; F:nucleic acid binding transcription factor activity; P:cellular nitrogen compound metabolic process; P:biosynthetic process
c13268_g1_i1	906	55.53	46.73	PaContig8558	Proteasome assembly chaperone 2 (PACG8558)	0	-	-	-	-	-	-	proteasome assembly chaperone 2	8.49621e-103	0.5935	1	C:proteasome complex
c13269_g1_i1	1625	8.17	11.35	PaContig2833	Chromatin complexes subunit BAP18 (PACG2833)	1e-177	-	-	-	-	-	-	chromatin complexes subunit bap18-like isoform x2	2.38373e-62	0.6775	1	F:molecular_function
c13269_g1_i2	1667	4.94	6.94	PaContig2833	Chromatin complexes subunit BAP18 (PACG2833)	1e-177	-	-	-	-	-	-	chromatin complexes subunit bap18-like isoform x1	7.43202e-64	0.71	1	F:molecular_function
c13269_g1_i3	1382	0.96	0.52	PaContig21306	PREDICTED: probable methyltransferase BCDIN3D-like isoform 2 (PACG21306)	3e-93	-	-	-	-	-	-	chromatin complexes subunit bap18-like isoform x2	2.83569e-08	0.888	2	F:chromatin binding; F:DNA binding
c13270_g1_i1	1509	3.13	4.07	PaContig21350	Uncharacterized protein PACG21350 (PACG21350)	8e-135	-	-	-	-	-	-	lysine-specific demethylase lid isoform x2	6.94805e-22	0.83	8	C:nucleus; F:DNA binding; P:biological_process; F:oxidoreductase activity; F:ion binding; F:methyltransferase activity
c13271_g1_i1	2167	61.38	55.65	PaContig5802	Metastasis-associated protein MTA1 (PACG5802)	0	dbj|AK383001.1|	Bombyx mori mRNA, clone: fepM18A11	0	-	-	-	metastasis-associated protein mta3 isoform x1	0	0.724	8	F:DNA binding; F:nucleic acid binding transcription factor activity; F:ion binding; P:cellular nitrogen compound metabolic process; P:biosynthetic process; F:molecular_function
c13272_g1_i1	1059	45.25	61.96	PaContig8921	WD repeat-containing protein 91 (PACG8921)	0	ref|XM_004922400.1|	PREDICTED: Bombyx mori WD repeat-containing protein 91-like (LOC101742670),	4e-75	-	-	-	wd repeat-containing protein 91	5.6957e-165	0.724	0	-
c13275_g1_i1	1660	7.97	3.89	PaContig6053	Trf4-1 (Trf4-1)	0	ref|XM_004927280.1|	PREDICTED: Bombyx mori PAP-associated domain-containing protein	0	FBgn0030049	Trf4-1	2e-138	non-canonical poly rna polymerase papd5-like	0	0.7935	2	P:biological_process; F:nucleotidyltransferase activity
c13277_g1_i1	1710	21.34	33.12	PaContig1028	28S ribosomal protein S27 (PACG1028)	0	-	-	-	-	-	-	28s ribosomal protein mitochondrial-like	0	0.6075	1	C:ribosome
c13280_g1_i1	1895	81.76	89.14	PaContig8002	RNA-binding protein NOB1 (PACG8002)	0	-	-	-	-	-	-	rna-binding protein nob1	0	0.697	3	F:nuclease activity; P:ribosome biogenesis; P:cellular nitrogen compound metabolic process
c13281_g1_i1	1659	34.07	33.68	PaContig8097	Rabenosyn-5 (Rbsn-5)	0	ref|XM_004930314.1|	PREDICTED: Bombyx mori rabenosyn-5-like (LOC101742311), mRNA	9e-121	FBgn0261064	Rbsn-5	5e-106	rabenosyn-5	0	0.6445	10	P:embryo development; P:membrane organization; P:biological_process; P:cytoskeleton organization; P:cellular component assembly; F:ion binding; P:anatomical structure development; P:developmental maturation; P:reproduction; C:endosome; P:vesicle-mediated transport; P:cell differentiation; F:enzyme binding
c13284_g1_i1	1300	24.08	36.09	PaContig13928	refractory to sigma P (ref(2)P)	0	-	-	-	-	-	-	ref p partial	6.84203e-69	0.6905	2	F:ion binding; F:molecular_function
c13286_g1_i1	4022	14.27	16.55	PaContig7107	Ssu72 domain protein (PACG7107)	0	-	-	-	-	-	-	rna polymerase ii subunit a c-terminal domain phosphatase ssu72	4.19133e-99	0.866	4	C:nucleus; P:biological_process; F:phosphatase activity; P:mRNA processing
c13287_g1_i1	1472	12.58	15.03	PaContig9529	DNA primase large subunit (p58)	0	-	-	-	-	-	-	dna primase large subunit-like	1.68702e-132	0.5215	6	F:nucleotidyltransferase activity; P:biosynthetic process; C:chromosome; P:cellular nitrogen compound metabolic process; P:DNA metabolic process; C:nucleolus
c13289_g1_i1	1831	90.65	129.39	PaContig5905	hypothetical protein AaeL (PACG5905)	0	-	-	-	-	-	-	g2 mitotic-specific cyclin-b-like	2.1634e-168	0.73	0	-
c13291_g1_i1	2189	33.52	39.42	PaContig19891	embryonic lethal abnormal vision (elav)	0	emb|FO681383.1|	Spodoptera frugiperda sequence from BAC clone 74P15	0	-	-	-	elav-like protein 1 isoform x2	0	0.654	5	P:biological_process; F:RNA binding; F:ion binding; F:molecular_function
c13292_g1_i1	1005	58.88	55.95	PaContig8800	Zinc finger HIT domain-containing protein 1 (PACG8800)	0	-	-	-	-	-	-	zinc finger hit domain-containing protein 1	6.45732e-80	0.851	0	-
c13294_g1_i1	1786	114.26	85.28	PaContig23075	phosphoserine aminotransferase 1 (PACG23075)	0	-	-	-	-	-	-	phosphoserine aminotransferase	0	0.782	6	P:small molecule metabolic process; F:ion binding; P:cellular amino acid metabolic process; P:biosynthetic process; P:cellular nitrogen compound metabolic process; F:molecular_function
c13295_g1_i1	872	7.14	3.73	PaContig21954	Peptidyl-alpha-hydroxyglycine alpha-amidating lyase 1 (PACG21954)	7e-133	-	-	-	-	-	-	peptidyl-alpha-hydroxyglycine alpha-amidating lyase 1	1.04358e-117	0.6435	22	P:embryo development; P:cell proliferation; P:biological_process; P:cell junction organization; P:cellular component assembly; F:lyase activity; F:ion binding; P:anatomical structure development; P:cell-cell signaling; C:cellular_component; C:plasma membrane; F:molecular_function; P:cell division; C:cell; C:cytoplasm; F:oxidoreductase activity; P:cell differentiation; P:cellular nitrogen compound…
c13295_g1_i2	1388	11.51	9.5	PaContig21954	Peptidyl-alpha-hydroxyglycine alpha-amidating lyase 1 (PACG21954)	1e-132	-	-	-	-	-	-	peptidyl-alpha-hydroxyglycine alpha-amidating lyase 1	5.81404e-175	0.64	22	P:embryo development; P:cell proliferation; P:biological_process; P:cell junction organization; P:cellular component assembly; F:lyase activity; P:anatomical structure development; P:cell-cell signaling; C:cellular_component; C:plasma membrane; F:molecular_function; P:cell division; C:cell; C:cytoplasm; F:oxidoreductase activity; P:cell differentiation
c13298_g1_i1	1921	15.04	15.59	PaContig21905	F-box only protein 21 (PACG21905)	0	-	-	-	-	-	-	f-box only protein 21-like	3.1803e-121	0.458	2	F:DNA binding; F:molecular_function
c13300_g1_i1	1964	44.47	40.83	PaContig960	Uncharacterized protein PACG960 (PACG960)	0	-	-	-	-	-	-	coiled-coil domain-containing protein 22 homolog	0	0.63	6	F:molecular_function; P:biological_process; C:cellular_component; P:oxidation-reduction process; F:oxidoreductase activity; F:zinc ion binding
c13301_g1_i1	1399	27.75	44.62	PaContig6050	PCI domain-containing protein 2 homolog (dmPCID2)	0	-	-	-	-	-	-	pci domain-containing protein 2 homolog	0	0.778	0	-
c13303_g1_i1	7841	1.65	3.01	PaContig4778	conserved hypothetical protein (PACG4778)	0	-	-	-	-	-	-	microtubule-associated protein futsch isoform x1	8.02499e-89	0.552	1	F:molecular_function
c13303_g1_i2	4302	10.35	11.06	PaContig4778	conserved hypothetical protein (PACG4778)	0	-	-	-	-	-	-	microtubule-associated protein futsch isoform x1	4.73331e-60	0.6486	1	F:molecular_function
c13303_g1_i3	8255	2.18	0.88	PaContig4778	conserved hypothetical protein (PACG4778)	0	-	-	-	-	-	-	-	-	-	-	-
c13304_g1_i1	1555	0	17.4	PaContig6160	conserved hypothetical protein (PACG6160)	0	-	-	-	-	-	-	farnesoic acid o-methyltransferase	5.19296e-53	0.4775	9	F:methyltransferase activity; F:transferase activity; P:methylation; F:GTP binding; P:small GTPase mediated signal transduction; P:GTP catabolic process; F:nucleotide binding; C:membrane; P:signal transduction
c13304_g1_i2	1567	32.15	15.91	PaContig6160	conserved hypothetical protein (PACG6160)	0	-	-	-	-	-	-	farnesoic acid o-methyltransferase	5.86146e-53	0.4825	9	F:methyltransferase activity; F:transferase activity; P:methylation; F:GTP binding; P:small GTPase mediated signal transduction; P:GTP catabolic process; F:nucleotide binding; C:membrane; P:signal transduction
c13305_g1_i3	866	0	0.75	PaContig1874	Uncharacterized protein PACG1874 (PACG1874)	2e-94	-	-	-	-	-	-	-	-	-	-	-
c13305_g1_i4	1040	2.87	4.14	PaContig1874	Uncharacterized protein PACG1874 (PACG1874)	2e-108	-	-	-	-	-	-	-	-	-	-	-
c13306_g1_i1	3352	1.85	1.94	-	-	-	ref|XM_004927986.1|	PREDICTED: Bombyx mori eye-specific diacylglycerol kinase-like	0	-	-	-	eye-specific diacylglycerol kinase	0	0.748	11	P:biological_process; P:signal transduction; F:ion binding; F:kinase activity
c13307_g1_i1	1530	14.68	15.92	PaContig8138	Protein RRNAD1 (PACG8138)	0	-	-	-	-	-	-	protein rrnad1-like	6.3781e-161	0.612	0	-
c13308_g1_i1	654	0	4.72	PaContig6136	hypothetical protein LOC692883 (PACG6136)	3e-145	-	-	-	-	-	-	small integral membrane protein 12-like	5.48159e-47	0.811	0	-
c13308_g1_i2	718	12.9	10.73	PaContig6136	hypothetical protein LOC692883 (PACG6136)	0	-	-	-	-	-	-	small integral membrane protein 12-a	1.03074e-46	0.805	0	-
c13309_g1_i1	1862	118.18	58.17	PaContig5654	amino acid transporter (PACG5654)	0	-	-	-	-	-	-	proton-coupled amino acid transporter 4-like	0	0.7055	1	C:cellular_component
c13312_g1_i1	2108	11.93	16.56	PaContig16761	Uncharacterized protein PACG16761 (PACG16761)	1e-144	-	-	-	-	-	-	formin-binding protein 4-like isoform x1	3.44671e-145	0.574	1	F:molecular_function
c13315_g2_i1	3241	2.23	2.32	-	-	-	-	-	-	FBgn0023081	gek	0	serine threonine-protein kinase genghis khan	0	0.6465	5	P:biological_process; F:kinase activity; F:molecular_function
c13316_g1_i1	1740	0.44	1.1	PaContig7460	RT09244p (PACG7460)	0	-	-	-	-	-	-	hypothetical protein KGM_05396	4.60743e-93	0.4858	1	F:DNA binding
c13316_g1_i3	1052	12.17	11.48	PaContig7460	RT09244p (PACG7460)	0	-	-	-	-	-	-	hypothetical protein KGM_05396	3.72773e-96	0.4914	1	F:DNA binding
c13318_g1_i1	1801	17.71	24.95	PaContig17664	hypothetical protein AaeL (PACG17664)	0	-	-	-	-	-	-	cg7175- partial	0	0.547	2	C:mitochondrion; P:transcription from mitochondrial promoter
c13320_g1_i1	1157	372.05	276.23	PaContig23419	Uncharacterized protein PACG23419 (PACG23419)	0	-	-	-	-	-	-	PREDICTED: uncharacterized protein LOC101736707	7.55969e-13	0.7	0	-
c13325_g1_i1	1135	111.82	128.29	PaContig5481	NADH dehydrogenase (ubiquinone) 1 alpha subcomplex (PACG5481)	0	-	-	-	-	-	-	nadh dehydrogenase	1.56178e-63	0.7885	4	P:small molecule metabolic process; P:generation of precursor metabolites and energy; F:oxidoreductase activity; C:mitochondrion; C:protein complex; P:cellular nitrogen compound metabolic process
c13326_g2_i1	243	1.65	0.87	-	-	-	dbj|AK382518.1|	Bombyx mori mRNA, clone: fdpe20A22	1e-45	-	-	-	clip-associating protein	2.31922e-14	0.7145	23	P:embryo development; P:cytoskeleton organization; P:locomotion; P:protein complex assembly; F:ion binding; P:anatomical structure development; P:chromosome segregation; C:chromosome; C:extracellular region; P:cell division; P:signal transduction; P:cell morphogenesis; P:anatomical structure formation involved in morphogenesis; P:developmental maturation; P:mitotic nuclear division; C:protein com…
c13328_g1_i1	1182	35.88	44.22	PaContig8742	mitochondrial ribosomal protein (PACG8742)	0	-	-	-	-	-	-	39s ribosomal protein mitochondrial	3.23268e-140	0.636	2	P:ribosome biogenesis; C:ribosome
c13329_g1_i1	2378	34.27	36.97	PaContig1	transcription elongation factor S-II (PACG1)	0	ref|XM_010897150.1|	PREDICTED: Esox lucius transcription elongation factor A (SII),	1e-09	-	-	-	transcription elongation factor s-ii	7.45843e-151	0.7835	8	C:nucleus; F:DNA binding; F:ion binding; F:translation factor activity, nucleic acid binding; P:cellular nitrogen compound metabolic process; P:biosynthetic process; P:translation
c13330_g1_i1	354	0	2.35	PaContig13760	Ring canal kelch-like protein (PACG13760)	1e-76	-	-	-	-	-	-	ring canal kelch homolog	1.29408e-28	0.7695	1	F:molecular_function
c13330_g1_i2	612	5.88	6.19	PaContig22452	Kelch-like protein 17 (PACG22452)	1e-103	ref|XM_004923933.1|	PREDICTED: Bombyx mori ring canal kelch homolog (LOC101746655),	4e-80	-	-	-	ring canal kelch homolog	6.00891e-74	0.693	0	-
c13330_g2_i1	1990	1.68	0	PaContig22452	Kelch-like protein 17 (PACG22452)	3e-26	-	-	-	-	-	-	retrovirus-related pol polyprotein from transposon partial	9.99224e-18	0.601	0	-
c13330_g2_i2	1909	0	1.49	PaContig22452	Kelch-like protein 17 (PACG22452)	2e-26	-	-	-	-	-	-	retrovirus-related pol polyprotein from transposon partial	1.20854e-27	0.6055	0	-
c13333_g1_i1	4164	0.88	0.64	PaContig17694	Adherens junction protein p120 (p120ctn)	6e-125	ref|XM_004926804.1|	PREDICTED: Bombyx mori catenin delta-2-like (LOC101738442), mRNA	0	-	-	-	catenin delta-2-like	0	0.7775	5	P:embryo development; P:cytoskeleton organization; P:cell adhesion; C:cellular_component; F:molecular_function
c13333_g1_i2	3906	0	1.58	PaContig17694	Adherens junction protein p120 (p120ctn)	6e-125	ref|XM_004926804.1|	PREDICTED: Bombyx mori catenin delta-2-like (LOC101738442), mRNA	0	-	-	-	catenin delta-2-like	0	0.7855	5	P:embryo development; P:cytoskeleton organization; P:cell adhesion; C:cellular_component; F:molecular_function
c13333_g1_i3	3891	1.72	0	PaContig17694	Adherens junction protein p120 (p120ctn)	6e-125	ref|XM_004926804.1|	PREDICTED: Bombyx mori catenin delta-2-like (LOC101738442), mRNA	0	FBgn0260799	p120ctn	0	catenin delta-2-like	0	0.7855	5	P:embryo development; P:cytoskeleton organization; P:cell adhesion; C:cellular_component; F:molecular_function
c13335_g1_i1	1145	0	18.91	PaContig23077	5'-methylthioadenosine phosphorylase (PACG23077)	0	ref|XM_006768704.1|	PREDICTED: Myotis davidii methylthioadenosine phosphorylase (MTAP),	2e-08	-	-	-	s-methyl-5 -thioadenosine partial	8.88303e-160	0.766	6	P:small molecule metabolic process; C:nucleus; F:transferase activity, transferring glycosyl groups; P:sulfur compound metabolic process; C:cytoplasm; P:cellular amino acid metabolic process; P:cellular nitrogen compound metabolic process; P:biosynthetic process
c13335_g1_i2	1131	14.97	0	PaContig23077	5'-methylthioadenosine phosphorylase (PACG23077)	0	ref|XM_006768704.1|	PREDICTED: Myotis davidii methylthioadenosine phosphorylase (MTAP),	2e-08	-	-	-	s-methyl-5 -thioadenosine partial	7.15452e-160	0.737	6	P:small molecule metabolic process; C:nucleus; F:transferase activity, transferring glycosyl groups; P:sulfur compound metabolic process; C:cytoplasm; P:cellular amino acid metabolic process; P:cellular nitrogen compound metabolic process; P:biosynthetic process
c13335_g2_i1	1547	31.51	38.05	PaContig23010	Sel1 repeat-containing protein 1 homolog (PACG23010)	0	-	-	-	-	-	-	cytochrome c oxidase assembly factor 7 homolog	3.23712e-108	0.705	6	P:small molecule metabolic process; C:nucleus; F:transferase activity, transferring glycosyl groups; P:sulfur compound metabolic process; C:cytoplasm; P:cellular amino acid metabolic process; P:cellular nitrogen compound metabolic process; P:biosynthetic process
c13338_g2_i1	1879	48.57	55.41	PaContig7184	acyl-coenzyme A dehydrogenase (PACG7184)	0	gb|KJ622079.1|	Agrotis segetum clone 15571 short/branched chain specific acyl-CoA	0	-	-	-	short branched chain specific acyl- mitochondrial	0	0.85	4	P:biological_process; F:oxidoreductase activity; F:ion binding
c13339_g1_i1	1975	4.3	3.84	-	-	-	ref|XM_004927551.1|	PREDICTED: Bombyx mori single-stranded DNA-binding protein 3-like	0	-	-	-	single-stranded dna-binding protein 3 isoform x2	5.22368e-93	0.7765	3	F:DNA binding; P:cellular protein modification process; F:kinase activity
c13340_g2_i1	775	1.15	0.98	PaContig6281	Rho GTPase-activating protein 26 (PACG6281)	0	dbj|AK378936.1|	Bombyx mori mRNA, clone: fner50K12	6e-118	-	-	-	rho gtpase-activating protein 26-like	1.98006e-96	0.7185	2	P:biological_process; C:intracellular
c13340_g2_i2	2124	0	4.64	PaContig6281	Rho GTPase-activating protein 26 (PACG6281)	0	dbj|AK378936.1|	Bombyx mori mRNA, clone: fner50K12	0	-	-	-	rho gtpase-activating protein 26 isoform x1	1.54775e-146	0.8205	12	F:nucleotidyltransferase activity; P:signal transduction; P:cellular protein modification process; P:biosynthetic process; P:DNA metabolic process; P:cell cycle; P:small molecule metabolic process; C:nucleus; F:RNA binding; C:cytoplasm; P:nucleobase-containing compound catabolic process; P:cellular nitrogen compound metabolic process; F:enzyme regulator activity; F:enzyme binding
c13340_g2_i3	1481	14.92	18.75	PaContig6281	Rho GTPase-activating protein 26 (PACG6281)	0	dbj|AK378936.1|	Bombyx mori mRNA, clone: fner50K12	0	-	-	-	rho gtpase-activating protein 26 isoform x1	2.86743e-175	0.7225	6	F:nucleotidyltransferase activity; F:RNA binding; C:cytoplasm; P:signal transduction; P:biosynthetic process; P:DNA metabolic process
c13340_g2_i4	2091	3.94	0	PaContig6281	Rho GTPase-activating protein 26 (PACG6281)	0	dbj|AK378936.1|	Bombyx mori mRNA, clone: fner50K12	0	-	-	-	rho gtpase-activating protein 26 isoform x1	1.12772e-146	0.8205	12	F:nucleotidyltransferase activity; P:signal transduction; P:cellular protein modification process; P:biosynthetic process; P:DNA metabolic process; P:cell cycle; P:small molecule metabolic process; C:nucleus; F:RNA binding; C:cytoplasm; P:nucleobase-containing compound catabolic process; P:cellular nitrogen compound metabolic process; F:enzyme regulator activity; F:enzyme binding
c13341_g1_i1	3248	2.79	2.95	-	-	-	emb|FO681373.1|	Spodoptera frugiperda sequence from BAC clone 72B06	5e-24	-	-	-	-	-	-	-	-
c13343_g1_i1	836	1110.57	245.11	PaContig20470	Putative uncharacterized protein DDB (PACG20470)	0	-	-	-	-	-	-	hypothetical protein KGM_20752	2.10501e-27	0.62	0	-
c13346_g1_i1	1521	5.57	6.38	PaContig1842	polyA-binding protein (pAbp)	0	-	-	-	-	-	-	rna-binding protein 42	6.53502e-68	0.9115	2	F:molecular_function
c13346_g1_i2	1597	18.21	17.65	PaContig1842	polyA-binding protein (pAbp)	0	-	-	-	-	-	-	rna-binding protein 42	9.92211e-68	0.9115	2	F:molecular_function
c13349_g1_i1	1748	0.56	2.19	PaContig23595	Matrix-remodeling-associated protein 5 (Adlican)	0	-	-	-	-	-	-	transmembrane protein 60	1.4856e-65	0.759	2	C:cellular_component
c13349_g1_i2	1777	17.41	9.86	PaContig23595	Matrix-remodeling-associated protein 5 (Adlican)	0	-	-	-	-	-	-	transmembrane protein 60	1.75743e-76	0.7605	2	C:cellular_component
c13351_g1_i1	995	20.41	18.39	PaContig9430	Bladder cancer-associated protein (PACG9430)	0	-	-	-	-	-	-	bladder cancer-associated protein	8.25597e-42	0.883	1	F:molecular_function
c13352_g2_i1	3671	14.33	9.91	PaContig2397	ATP-binding cassette sub-family F member 2 (PACG2397)	0	ref|XM_001966530.1|	Drosophila ananassae GF22241 (Dana\GF22241), mRNA	0	-	-	-	atp-binding cassette sub-family f member 2	0	0.9385	5	F:ATPase activity; P:small molecule metabolic process; F:transmembrane transporter activity; F:ion binding; P:nucleobase-containing compound catabolic process; C:protein complex; C:plasma membrane
c13353_g1_i1	741	109.29	139.4	PaContig19723	ribosomal protein L7Ae (PACG19723)	0	ref|XM_008887253.1|	Hammondia hammondi Prp31-15.5k-U4 Snrna Complex family protein	1e-25	-	-	-	nhp2-like protein 1	1.29528e-78	0.934	9	C:nucleus; F:RNA binding; F:ion binding; P:ribosome biogenesis; P:mRNA processing; P:cellular nitrogen compound metabolic process; C:nucleolus; C:ribosome; C:cellular_component
c13355_g2_i1	940	136.49	143.47	PaContig8709	proteasome beta subunit (PACG8709)	0	-	-	-	-	-	-	proteasome subunit beta type-1	2.66031e-164	0.8615	9	C:nucleus; C:cytoplasm; P:catabolic process; F:ion binding; C:protein complex; F:peptidase activity; P:transport; C:intracellular; F:molecular_function; F:enzyme binding
c13356_g1_i1	918	48.35	103.61	PaContig13577	lin-52 (lin-52)	0	-	-	-	-	-	-	protein lin-52 homolog	1.42362e-56	0.7555	3	C:protein complex; P:cellular nitrogen compound metabolic process; P:biosynthetic process; P:cell cycle; C:nucleoplasm
c13356_g1_i2	995	12.83	18.61	PaContig13577	lin-52 (lin-52)	0	-	-	-	-	-	-	protein lin-52 homolog isoform x1	3.32644e-40	0.7065	3	C:protein complex; P:cellular nitrogen compound metabolic process; P:biosynthetic process; P:cell cycle; C:nucleoplasm
c13356_g1_i3	917	20.34	0	PaContig13577	lin-52 (lin-52)	0	-	-	-	-	-	-	protein lin-52 homolog	2.00654e-52	0.7715	3	C:protein complex; P:cellular nitrogen compound metabolic process; P:biosynthetic process; P:cell cycle; C:nucleoplasm
c13357_g1_i1	2127	1.25	0.9	-	-	-	ref|XM_011255762.1|	PREDICTED: Camponotus floridanus syndecan (LOC105249946), mRNA	5e-34	-	-	-	syndecan isoform x1	1.93969e-62	0.8355	2	F:cytoskeletal protein binding; C:cellular_component
c13359_g1_i1	1356	137.56	103.5	PaContig6550	SPARC (PACG6550)	0	dbj|AK402283.1|	Papilio polytes mRNA for sparc, complete cds, sequence id: Pp-0036	0	-	-	-	sparc	2.35463e-179	0.814	4	C:extracellular space; P:signal transduction; F:ion binding; C:proteinaceous extracellular matrix
c13361_g1_i1	1684	18.8	24.84	PaContig5860	CDKAL1-like protein (PACG5860)	0	-	-	-	-	-	-	threonylcarbamoyladenosine trna methylthiotransferase	0	0.858	3	P:cellular nitrogen compound metabolic process; F:molecular_function
c13365_g2_i1	1407	4.29	4.05	PaContig12499	Uncharacterized protein PACG12499 (PACG12499)	0	-	-	-	-	-	-	-	-	-	-	-
c13366_g1_i1	893	36.68	50.37	PaContig19940	Apoptosis regulatory protein Siva (CD27BP)	0	-	-	-	-	-	-	apoptosis regulatory protein siva-like	9.4179e-41	0.504	2	F:zinc ion binding; C:intracellular
c13367_g1_i1	1564	6.21	4.89	PaContig3435	Mitochondrial GTPase 1 (PACG3435)	5e-142	-	-	-	-	-	-	mitochondrial gtpase 1	0	0.7335	2	C:mitochondrion; F:ion binding
c13367_g1_i2	1521	0	4.65	PaContig3435	Mitochondrial GTPase 1 (PACG3435)	5e-142	-	-	-	-	-	-	mitochondrial gtpase 1	0	0.7535	2	C:mitochondrion; F:ion binding
c13368_g1_i1	1414	0.94	1.23	PaContig6865	three prime repair exonuclease 1 (PACG6865)	0	-	-	-	-	-	-	exo iii v-trex	8.88914e-27	0.5443	1	F:molecular_function
c13368_g1_i2	739	24.72	11.25	PaContig24395	Transmembrane protein 234 homolog (PACG24395)	0	-	-	-	-	-	-	transmembrane protein 234 homolog	1.21002e-31	0.627	7	C:nucleus; F:nucleic acid binding transcription factor activity; F:ion binding; P:cellular nitrogen compound metabolic process; P:biosynthetic process; F:molecular_function
c13368_g1_i3	725	0	1.28	PaContig24395	Transmembrane protein 234 homolog (PACG24395)	4e-174	-	-	-	-	-	-	transmembrane protein 234 homolog	1.24442e-31	0.725	8	C:nucleus; F:nucleic acid binding transcription factor activity; F:ion binding; P:cellular nitrogen compound metabolic process; P:biosynthetic process; C:cellular_component; F:molecular_function
c13368_g1_i4	1504	4.09	4.31	PaContig6865	three prime repair exonuclease 1 (PACG6865)	0	-	-	-	-	-	-	exo iii v-trex	2.27685e-43	0.4925	1	F:molecular_function
c13368_g1_i5	1865	11.69	16.67	PaContig6865	three prime repair exonuclease 1 (PACG6865)	0	-	-	-	-	-	-	three prime repair exonuclease 1	1.78156e-84	0.531	2	F:nuclease activity; F:molecular_function
c13369_g1_i1	1940	2.1	5.54	PaContig17376	Uncharacterized protein PACG17376 (PACG17376)	3e-134	-	-	-	-	-	-	ancient ubiquitous protein 1-like	7.60441e-180	0.54	6	P:metabolic process; F:transferase activity, transferring acyl groups; C:endoplasmic reticulum membrane; C:integral component of membrane; C:membrane; C:endoplasmic reticulum
c13375_g1_i1	1302	29.74	26.12	PaContig1559	Zinc finger protein 26 (Zfp-26)	0	-	-	-	-	-	-	oocyte zinc finger protein 6	4.96194e-16	0.4365	1	F:ion binding
c13378_g1_i1	1473	13.28	32.64	PaContig8018	MOB kinase activator-like 4 (Mob4)	0	ref|XM_003394182.1|	PREDICTED: Bombus terrestris mps one binder kinase activator-like	3e-100	gi|122126286|sp|Q7K0E3.1	MOB kinase activator-like 4	1e-132	mob kinase activator-like 4	6.9419e-150	0.8965	11	P:biological_process; P:cytoskeleton organization; P:signal transduction; P:protein complex assembly; P:cell morphogenesis; P:cellular component assembly; P:anatomical structure development; P:cell-cell signaling; P:mitotic nuclear division; P:growth; P:cell division; C:cell; C:microtubule organizing center; P:cytoskeleton-dependent intracellular transport; P:cell differentiation; C:cytosol; F:ki…
c13378_g1_i2	1497	23.81	24.14	PaContig8018	MOB kinase activator-like 4 (Mob4)	0	ref|XM_003394182.1|	PREDICTED: Bombus terrestris mps one binder kinase activator-like	3e-100	-	-	-	mob kinase activator-like 4	8.87908e-152	0.901	11	P:biological_process; P:cytoskeleton organization; P:signal transduction; P:protein complex assembly; P:cell morphogenesis; P:cellular component assembly; P:anatomical structure development; P:cell-cell signaling; P:mitotic nuclear division; P:growth; P:cell division; C:cell; C:microtubule organizing center; P:cytoskeleton-dependent intracellular transport; P:cell differentiation; C:cytosol; F:ki…
c13381_g1_i1	555	0	9	PaContig6109	Peptide deformylase (PACG6109)	0	-	-	-	-	-	-	peptide mitochondrial-like	3.14154e-36	0.6445	4	F:hydrolase activity, acting on carbon-nitrogen (but not peptide) bonds; P:biological_process; F:ion binding; P:translation
c13381_g1_i2	928	20.59	5.82	PaContig6109	Peptide deformylase (PACG6109)	0	-	-	-	-	-	-	peptide mitochondrial-like	7.17757e-96	0.6545	4	F:hydrolase activity, acting on carbon-nitrogen (but not peptide) bonds; P:biological_process; F:ion binding
c13381_g1_i3	994	0.24	9.93	PaContig6109	Peptide deformylase (PACG6109)	0	-	-	-	-	-	-	peptide mitochondrial-like	8.91227e-81	0.6715	4	F:hydrolase activity, acting on carbon-nitrogen (but not peptide) bonds; P:biological_process; F:ion binding
c13384_g2_i1	1250	1.12	1.85	PaContig17167	Rho-associated protein kinase (PACG17167)	1e-111	ref|NM_001201578.1|	Bombyx mori Rho-associated protein kinase (rock1), mRNA	0	-	-	-	rho-associated protein kinase 2	0	0.757	9	P:signal transduction; F:ion binding; P:cellular protein modification process; F:kinase activity; F:enzyme binding
c13386_g1_i1	2614	20.58	2.21	PaContig7958	cytochrome P450 18a1 (PACG7958)	0	-	-	-	-	-	-	cytochrome p450 cyp18a1	0	0.81	15	P:biological_process; P:catabolic process; F:ion binding; P:anatomical structure development; P:anatomical structure formation involved in morphogenesis; P:biosynthetic process; C:organelle; C:cellular_component; C:intracellular; F:molecular_function; P:reproduction; P:small molecule metabolic process; F:oxidoreductase activity; P:lipid metabolic process; P:cell differentiation
c13386_g1_i2	1454	4.69	0.79	PaContig7958	cytochrome P450 18a1 (PACG7958)	0	-	-	-	-	-	-	cytochrome p450 cyp18a1	0	0.82	15	P:biological_process; P:catabolic process; F:ion binding; P:anatomical structure development; P:anatomical structure formation involved in morphogenesis; P:biosynthetic process; C:organelle; C:cellular_component; C:intracellular; F:molecular_function; P:reproduction; P:small molecule metabolic process; F:oxidoreductase activity; P:lipid metabolic process; P:cell differentiation
c13386_g1_i3	2597	0	4.69	PaContig7958	cytochrome P450 18a1 (PACG7958) c13386_g1_i3 100 1019 0 0 1088 2106 1019	0	-	-	-	-	-	-	cytochrome p450 cyp18a1	0	0.81	15	P:biological_process; P:catabolic process; F:ion binding; P:anatomical structure development; P:anatomical structure formation involved in morphogenesis; P:biosynthetic process; C:organelle; C:cellular_component; C:intracellular; F:molecular_function; P:reproduction; P:small molecule metabolic process; F:oxidoreductase activity; P:lipid metabolic process; P:cell differentiation
c13389_g1_i1	564	0	3.62	PaContig9071	Uncharacterized protein PACG9071 (PACG9071)	5e-143	-	-	-	-	-	-	-	-	-	-	-
c13389_g1_i2	683	5.3	3.05	PaContig9071	Uncharacterized protein PACG9071 (PACG9071)	6e-143	-	-	-	-	-	-	-	-	-	-	-
c13390_g1_i1	1532	48.58	53.75	PaContig19402	Methylosome protein (PACG19402)	0	-	-	-	-	-	-	methylosome protein 50-like	1.1122e-178	0.532	1	F:molecular_function
c13391_g1_i1	1323	56.06	49.25	PaContig5835	rhomboid protein 1 (PACG5835)	0	-	-	-	-	-	-	presenilins-associated rhomboid-like mitochondrial	0	0.7205	3	P:biological_process; F:peptidase activity; C:cellular_component
c13392_g1_i1	2984	1.12	0.33	PaContig2373	Uncharacterized protein KIAA1267 (PACG2373)	2e-178	-	-	-	-	-	-	kat8 regulatory nsl complex subunit 1	0	0.5105	2	C:protein complex; C:nucleoplasm
c13392_g1_i2	2898	1.33	2.16	PaContig2373	Uncharacterized protein KIAA1267 (PACG2373)	2e-178	-	-	-	-	-	-	kat8 regulatory nsl complex subunit 1	0	0.5105	2	C:protein complex; C:nucleoplasm
c13395_g1_i1	2603	34.01	23.29	PaContig2	Uncharacterized protein PACG2 (PACG2)	0	dbj|AK405843.1|	Bombyx mori mRNA, clone: fwd-06N14	1e-15	-	-	-	-	-	-	-	-
c13396_g1_i1	1888	105.86	113.65	PaContig5510	hypothetical protein EAI (PACG5510)	0	dbj|AK378132.1|	Bombyx mori mRNA, clone: fmgV04C05_K05785	0	-	-	-	protein jim lovell isoform x4	2.0336e-45	0.7	0	-
c13396_g1_i2	1278	66.91	35.69	PaContig5510	hypothetical protein EAI (PACG5510)	0	dbj|AK402846.1|	Papilio xuthus mRNA, putative 3'UTR of hypothetical protein,	3e-41	-	-	-	protein jim lovell isoform x4	8.45394e-34	0.713	0	-
c13398_g1_i1	3244	19.6	23.07	PaContig15007	Uncharacterized protein PACG15007 (PACG15007)	0	-	-	-	-	-	-	protein asteroid	0	0.5075	5	P:biological_process; P:cellular nitrogen compound metabolic process; F:molecular_function; P:response to stress
c13399_g1_i1	1649	124.8	119.83	PaContig6955	proteasome zeta subunit (PACG6955)	0	gb|DQ402100.1|	Opisthorchis viverrini proteasome subunit alpha type 5 mRNA,	8e-17	-	-	-	proteasome subunit alpha type-5	3.0885e-170	0.9425	5	C:nucleus; C:cytoplasm; P:catabolic process; C:protein complex; F:peptidase activity; C:intracellular
c13400_g1_i1	600	3.36	3.34	-	-	-	emb|FO681384.1|	Spodoptera frugiperda sequence from BAC clone 72H13	6e-23	-	-	-	-	-	-	-	-
c13401_g1_i1	1359	57.17	63.94	PaContig6221	28S ribosomal protein S22 (MRP-S22)	0	-	-	-	-	-	-	28s ribosomal protein mitochondrial	0	0.6445	1	C:ribosome
c13402_g1_i1	1569	1.87	2.36	-	-	-	ref|XM_004925227.1|	PREDICTED: Bombyx mori cytoplasmic polyadenylation element-binding	3e-91	FBgn0004882	orb	2e-106	cytoplasmic polyadenylation element-binding protein 1-like isoform x2	1.21513e-167	0.709	2	F:molecular_function
c13404_g1_i1	915	5.57	16.19	PaContig8997	Uncharacterized protein PACG8997 (PACG8997)	0	-	-	-	-	-	-	PREDICTED: uncharacterized protein LOC101744502	4.44259e-50	0.71	0	-
c13406_g1_i1	1374	160.15	164.49	PaContig8059	signal peptidase 18 kDa subunit (PACG8059)	0	dbj|AK401779.1|	Papilio xuthus mRNA for twisted bristles roughened eye, complete	9e-116	-	-	-	signal peptidase complex catalytic subunit sec11a	9.29818e-120	0.94	8	P:biological_process; F:ion binding; P:cellular protein modification process; P:protein maturation; F:peptidase activity; P:cellular nitrogen compound metabolic process; C:cellular_component; F:molecular_function; F:ligase activity
c13408_g1_i1	1392	2.15	1.89	PaContig5584	Mediator of RNA polymerase II transcription subunit 11 (PACG5584)	0	-	-	-	-	-	-	mediator of rna polymerase ii transcription subunit 11	9.19349e-63	0.8565	4	F:protein binding transcription factor activity; C:protein complex; P:cellular nitrogen compound metabolic process; P:biosynthetic process; F:molecular_function; C:nucleoplasm
[truncated: 16,002 more rows]
